# Supplementary material for: 3β,5α,6β-Trihy­droxy­androstan-17-one
Source: Acta Crystallogr Sect E Struct Rep Online. 2011 Apr 7;67(Pt 5):o1056–7. doi: 10.1107/S1600536811011706 (PMC3089281; doi:10.1107/S1600536811011706)
Supplement: Supplementary file 1 [file e-67-o1056-sup1.cif]

##############################################################################
#                                                                            #
# This CIF contains the data in a paper accepted for publication in          #
# Acta Crystallographica Section E. It conforms to the requirements of       #
# Notes for Authors for Acta Crystallographica Section E, and has been       #
# peer reviewed under the auspices of the IUCr Commission on Journals.       #
#                                                                            #
# Full details of the Crystallographic Information File format               #
# are given in the paper "The Crystallographic Information File (CIF):       #
# a New Standard Archive File for Crystallography" by S. R. Hall, F. H.      #
# Allen and I. D. Brown [Acta Cryst. (1991), A47, 655-685].                  #
#                                                                            #
# The current version of the core CIF dictionary is obtainable from          #
# ftp://ftp.iucr.org/pub/cif_core.dic.                                       #
#                                                                            #
# Software is freely available for graphical display of the structure(s)     #
# in this CIF. For information consult the CIF software page                 #
# http://www.iucr.org/resources/cif/software.                                #
#                                                                            #
# This file may be used for bona fide research purposes within the           #
# scientific community so long as proper attribution is given to the journal # 
# article from which it was obtained.                                        #
#                                                                            #
##############################################################################
data_global
_audit_creation_method     'form.cif (version 2.0)'
_journal_data_validation_number     ?
_journal_date_recd_electronic     2011-03-24
_journal_date_accepted     2011-03-29
_journal_name_full     'Acta Crystallographica, Section E'
_journal_year     2011
_journal_volume     67
_journal_issue      5
_journal_page_first     o1056
_journal_page_last     o1057
_journal_paper_category     QO
_journal_coeditor_code     BT5502
_publ_contact_author_name     'J.A. Paix\~ao'
_publ_contact_author_address
;
     Faculdade Ci\^encias e Tecnologia
     Departamento de F\'isica
     Universidade de Coimbra
     P-3004-516 Coimbra
     Portugal
;
_publ_contact_author_email     jap@pollux.fis.uc.pt
_publ_contact_author_fax     351-239-829158
_publ_contact_author_phone     351-239-410644
_publ_section_title
;
3\b,5\a,6\b-Trihydroxyandrostan-17-one
;
_publ_section_title_footnote     .
loop_
    _publ_author_name
    _publ_author_footnote
    _publ_author_address
    'Andrade, L.C.R.' .
;
     CEMDRX
     Department of Physics
     University of Coimbra
     P-3004-516 Coimbra
     Portugal
;
    'de Almeida, M.J.B.M.' .
;
     CEMDRX
     Department of Physics
     University of Coimbra
     P-3004-516 Coimbra
     Portugal
;
    'Paix\~ao, J.A.' .
;
     CEMDRX
     Department of Physics
     University of Coimbra
     P-3004-516 Coimbra
     Portugal
;
    'Carvalho, J.F.S.' .
;
      Centre for Neuroscience and Cell Biology
      University of Coimbra
      P-3004-517 Coimbra
      Portugal
;
    'S\'a e Melo, M.L.' .
;
      Centre for Neuroscience and Cell Biology
      University of Coimbra
      P-3004-517 Coimbra
      Portugal
      Faculty of Pharmacy
      University of Coimbra
      P-3000-548 Coimbra
      Portugal
;
_publ_section_synopsis     .
data_I
_audit_creation_method     SHELXL-97
_chemical_name_systematic
;
3\b,5\a,6\b-Trihydroxyandrostan-17-one
;
_chemical_name_common     ?
_chemical_formula_moiety     'C19 H30 O4'
_chemical_formula_sum     'C19 H30 O4'
_chemical_formula_iupac     'C19 H30 O4'
_chemical_formula_weight     322.43
_chemical_melting_point     574
_symmetry_cell_setting     orthorhombic
_symmetry_space_group_name_H-M     'P 21 21 21'
_symmetry_space_group_name_Hall     'P 2ac 2ab'
loop_
    _symmetry_equiv_pos_as_xyz
    'x, y, z'
    '-x+1/2, -y, z+1/2'
    '-x, y+1/2, -z+1/2'
    'x+1/2, -y+1/2, -z'
_cell_length_a     5.81320(10)
_cell_length_b     13.3880(3)
_cell_length_c     21.3298(5)
_cell_angle_alpha     90.00
_cell_angle_beta     90.00
_cell_angle_gamma     90.00
_cell_volume     1660.04(6)
_cell_formula_units_Z     4
_cell_measurement_reflns_used     6253
_cell_measurement_theta_min     3.045
_cell_measurement_theta_max     30.255
_cell_measurement_temperature     293(2)
_exptl_crystal_description     prism
_exptl_crystal_colour     colourless
_exptl_crystal_size_max     0.23
_exptl_crystal_size_mid     0.13
_exptl_crystal_size_min     0.13
_exptl_crystal_density_diffrn     1.290
_exptl_crystal_density_meas     ?
_exptl_crystal_density_method     'not measured'
_exptl_crystal_F_000     704
_exptl_absorpt_coefficient_mu     0.088
_exptl_absorpt_correction_type     multi-scan
_exptl_absorpt_process_details     '(SADABS; Sheldrick, 2000)'
_exptl_absorpt_correction_T_min     0.9365
_exptl_absorpt_correction_T_max     1.00
_exptl_special_details
;
IR (film) 3442, 3348, 2942, 2861, 1723, 1471, 1373, 1077, 1047, 1030, 1001, 960,
874 cm^-1^; ^1^H NMR (300 MHz, <i>DMSO-d6</i>) \d p.p.m. 0.77 (3<i>H</i>, s,
18-CH~3~), 1.04 (3<i>H</i>, s, 19-CH~3~), 2.36 (1<i>H</i>, dd, <i>J</i>=19.0,
8.2 Hz), 3.35 (1<i>H</i>, m, 6\a-H), 3.74 (1<i>H</i>, s, OH), 3.78 (1<i>H</i>,
m, 3\a-H), 4.22 (1<i>H</i>, d, <i>J</i>=5.8 Hz, OH), 4.51 (1<i>H</i>, d,
<i>J</i>=4.3 Hz, OH); ^13^C NMR (75 MHz, <i>DMSO-d6)</i> \d p.p.m. 13.4, 16.2,
20.0, 21.4 (CH~2~), 29.6, 31.0 (CH~2~), 31.5 (CH~2~), 32.0 (CH~2~), 33.3
(CH~2~), 35.3 (CH~2~), 37.9 (C-10), 40.8 (CH~2~), 44.8, 47.2 (C-13), 50.5,
65.6, 73.8, 74.3 (C-5), 220.0 (C-17); MS m/<i>z</i> (%): 321.3(9) [M---H]^+^,
293.2(20), 280.4(23), 265.5(100), 250.2(13), 90.3(54).
;
_diffrn_ambient_temperature     293(2)
_diffrn_radiation_type     MoK\a
_diffrn_radiation_wavelength     0.71073
_diffrn_radiation_source     'fine-focus sealed tube'
_diffrn_radiation_monochromator     graphite
_diffrn_measurement_device_type
                                'Bruker APEXII CCD area-detector diffractometer'
_diffrn_measurement_method     '\f and \w scans'
_diffrn_detector_area_resol_mean     ?
_diffrn_reflns_number     40718
_diffrn_reflns_av_R_equivalents     0.0307
_diffrn_reflns_av_sigmaI/netI     0.0203
_diffrn_reflns_theta_min     1.80
_diffrn_reflns_theta_max     27.91
_diffrn_reflns_theta_full     27.91
_diffrn_measured_fraction_theta_max     0.985
_diffrn_measured_fraction_theta_full     0.985
_diffrn_reflns_limit_h_min     -7
_diffrn_reflns_limit_h_max     6
_diffrn_reflns_limit_k_min     -17
_diffrn_reflns_limit_k_max     17
_diffrn_reflns_limit_l_min     -27
_diffrn_reflns_limit_l_max     25
_diffrn_standards_number     ?
_diffrn_standards_interval_count     ?
_diffrn_standards_interval_time     ?
_diffrn_standards_decay_%     ?
_refine_special_details
;
Refinement of <i>F</i>^2^ against ALL reflections. The weighted <i>R</i>-factor
<i>wR</i> and goodness of fit <i>S</i> are based on <i>F</i>^2^, conventional
<i>R</i>-factors <i>R</i> are based on <i>F</i>, with <i>F</i> set to zero for
negative <i>F</i>^2^. The threshold expression of <i>F</i>^2^ >
\s(<i>F</i>^2^) is used only for calculating <i>R</i>-factors(gt) <i>etc</i>.
and is not relevant to the choice of reflections for refinement.
<i>R</i>-factors based on <i>F</i>^2^ are statistically about twice as large
as those based on <i>F</i>, and <i>R</i>- factors based on ALL data will be
even larger.
;
_reflns_number_total     2276
_reflns_number_gt     1874
_reflns_threshold_expression     I>2\s(I)
_refine_ls_structure_factor_coef     Fsqd
_refine_ls_matrix_type     full
_refine_ls_R_factor_all     0.0524
_refine_ls_R_factor_gt     0.0373
_refine_ls_wR_factor_gt     0.0905
_refine_ls_wR_factor_ref     0.0975
_refine_ls_goodness_of_fit_ref     1.040
_refine_ls_restrained_S_all     1.040
_refine_ls_number_reflns     2276
_refine_ls_number_parameters     213
_refine_ls_number_restraints     0
_refine_ls_hydrogen_treatment     constr
_refine_ls_weighting_scheme     calc
_refine_ls_weighting_details
         'calc w=1/[\s^2^(Fo^2^)+(0.0563P)^2^+0.2093P] where P=(Fo^2^+2Fc^2^)/3'
_atom_sites_solution_hydrogens     geom
_atom_sites_solution_primary     direct
_atom_sites_solution_secondary     difmap
_refine_ls_shift/su_max     0.000
_refine_ls_shift/su_mean     0.000
_refine_diff_density_max     0.197
_refine_diff_density_min     -0.200
_refine_ls_extinction_method     none
_refine_ls_extinction_coef     ?
loop_
    _atom_type_symbol
    _atom_type_description
    _atom_type_scat_dispersion_real
    _atom_type_scat_dispersion_imag
    _atom_type_scat_source
    'C' 'C' 0.0033 0.0016
                         'International Tables Vol C Tables 4.2.6.8 and 6.1.1.4'
    'H' 'H' 0.0000 0.0000
                         'International Tables Vol C Tables 4.2.6.8 and 6.1.1.4'
    'O' 'O' 0.0106 0.0060
                         'International Tables Vol C Tables 4.2.6.8 and 6.1.1.4'
_computing_data_collection     'APEX2 (Bruker, 2006)'
_computing_cell_refinement     'SAINT (Bruker, 2006)'
_computing_data_reduction     'SAINT (Bruker, 2006)'
_computing_structure_solution     'SHELXS97 (Sheldrick, 2008)'
_computing_structure_refinement     'SHELXL97 (Sheldrick, 2008)'
_computing_molecular_graphics     'PLATON (Spek, 2009)'
_computing_publication_material     'SHELXL97 (Sheldrick, 2008)'
loop_
    _atom_site_type_symbol
    _atom_site_label
    _atom_site_fract_x
    _atom_site_fract_y
    _atom_site_fract_z
    _atom_site_U_iso_or_equiv
    _atom_site_adp_type
    _atom_site_calc_flag
    _atom_site_refinement_flags
    _atom_site_occupancy
    _atom_site_symmetry_multiplicity
    _atom_site_disorder_assembly
    _atom_site_disorder_group
    O O3 0.4447(4) 0.39692(11) -0.03066(6) 0.0551(5) Uani d . 1 1 . .
    H H3 0.4176 0.4562 -0.0371 0.083 Uiso calc R 1 1 . .
    O O5 0.8749(2) 0.26939(10) 0.10844(6) 0.0344(3) Uani d . 1 1 . .
    H H5 0.8788 0.2198 0.0860 0.052 Uiso calc R 1 1 . .
    O O6 0.3172(3) 0.20863(13) 0.18197(7) 0.0490(4) Uani d . 1 1 . .
    H H6A 0.2372 0.2182 0.1509 0.074 Uiso calc R 1 1 . .
    O O17 1.1224(3) 0.38845(11) 0.44942(6) 0.0396(4) Uani d . 1 1 . .
    C C1 0.7513(4) 0.47124(14) 0.11921(8) 0.0304(4) Uani d . 1 1 . .
    H H1A 0.7555 0.5345 0.1414 0.036 Uiso calc R 1 1 . .
    H H1B 0.9085 0.4527 0.1093 0.036 Uiso calc R 1 1 . .
    C C2 0.6166(4) 0.48453(14) 0.05810(8) 0.0358(5) Uani d . 1 1 . .
    H H2A 0.4642 0.5098 0.0676 0.043 Uiso calc R 1 1 . .
    H H2B 0.6940 0.5334 0.0320 0.043 Uiso calc R 1 1 . .
    C C3 0.5956(4) 0.38742(14) 0.02260(8) 0.0334(5) Uani d . 1 1 . .
    H H3A 0.7485 0.3683 0.0075 0.040 Uiso calc R 1 1 . .
    C C4 0.5032(4) 0.30359(13) 0.06337(8) 0.0298(4) Uani d . 1 1 . .
    H H4A 0.5094 0.2414 0.0400 0.036 Uiso calc R 1 1 . .
    H H4B 0.3433 0.3170 0.0733 0.036 Uiso calc R 1 1 . .
    C C5 0.6392(3) 0.29152(13) 0.12470(8) 0.0245(4) Uani d . 1 1 . .
    C C6 0.5535(4) 0.20277(14) 0.16369(9) 0.0326(5) Uani d . 1 1 . .
    H H6 0.5743 0.1419 0.1388 0.039 Uiso calc R 1 1 . .
    C C7 0.6922(4) 0.19194(13) 0.22384(8) 0.0333(5) Uani d . 1 1 . .
    H H7A 0.8478 0.1718 0.2133 0.040 Uiso calc R 1 1 . .
    H H7B 0.6247 0.1395 0.2492 0.040 Uiso calc R 1 1 . .
    C C8 0.7015(3) 0.28834(13) 0.26229(8) 0.0248(4) Uani d . 1 1 . .
    H H8 0.5454 0.3049 0.2762 0.030 Uiso calc R 1 1 . .
    C C9 0.7942(3) 0.37543(13) 0.22212(7) 0.0226(4) Uani d . 1 1 . .
    H H9 0.9469 0.3549 0.2076 0.027 Uiso calc R 1 1 . .
    C C10 0.6459(3) 0.39125(12) 0.16226(7) 0.0219(4) Uani d . 1 1 . .
    C C11 0.8298(4) 0.47172(13) 0.26035(8) 0.0332(5) Uani d . 1 1 . .
    H H11A 0.9074 0.5205 0.2342 0.040 Uiso calc R 1 1 . .
    H H11B 0.6805 0.4989 0.2714 0.040 Uiso calc R 1 1 . .
    C C12 0.9702(4) 0.45672(14) 0.32058(8) 0.0329(5) Uani d . 1 1 . .
    H H12A 1.1280 0.4402 0.3100 0.039 Uiso calc R 1 1 . .
    H H12B 0.9712 0.5181 0.3448 0.039 Uiso calc R 1 1 . .
    C C13 0.8657(3) 0.37305(14) 0.35939(8) 0.0267(4) Uani d . 1 1 . .
    C C14 0.8548(3) 0.27739(13) 0.31973(8) 0.0267(4) Uani d . 1 1 . .
    H H14 1.0109 0.2665 0.3038 0.032 Uiso calc R 1 1 . .
    C C15 0.8117(4) 0.19464(15) 0.36767(9) 0.0418(5) Uani d . 1 1 . .
    H H15A 0.8561 0.1299 0.3512 0.050 Uiso calc R 1 1 . .
    H H15B 0.6513 0.1925 0.3801 0.050 Uiso calc R 1 1 . .
    C C16 0.9667(5) 0.22585(15) 0.42264(10) 0.0460(6) Uani d . 1 1 . .
    H H16A 0.8930 0.2110 0.4623 0.055 Uiso calc R 1 1 . .
    H H16B 1.1126 0.1908 0.4209 0.055 Uiso calc R 1 1 . .
    C C17 1.0028(4) 0.33729(15) 0.41549(8) 0.0307(4) Uani d . 1 1 . .
    C C18 0.6314(4) 0.40438(18) 0.38719(9) 0.0436(5) Uani d . 1 1 . .
    H H18A 0.6503 0.4641 0.4115 0.065 Uiso calc R 1 1 . .
    H H18B 0.5739 0.3519 0.4135 0.065 Uiso calc R 1 1 . .
    H H18C 0.5244 0.4166 0.3538 0.065 Uiso calc R 1 1 . .
    C C19 0.4042(3) 0.42658(15) 0.18101(9) 0.0331(5) Uani d . 1 1 . .
    H H19A 0.4118 0.4944 0.1955 0.050 Uiso calc R 1 1 . .
    H H19B 0.3460 0.3847 0.2139 0.050 Uiso calc R 1 1 . .
    H H19C 0.3038 0.4227 0.1454 0.050 Uiso calc R 1 1 . .
loop_
    _atom_site_aniso_label
    _atom_site_aniso_U_11
    _atom_site_aniso_U_22
    _atom_site_aniso_U_33
    _atom_site_aniso_U_12
    _atom_site_aniso_U_13
    _atom_site_aniso_U_23
    O3 0.0995(15) 0.0344(8) 0.0314(8) -0.0083(10) -0.0306(9) -0.0014(6)
    O5 0.0335(7) 0.0368(8) 0.0328(7) 0.0077(6) 0.0005(6) -0.0113(6)
    O6 0.0397(8) 0.0592(10) 0.0482(8) -0.0219(9) -0.0106(7) 0.0154(8)
    O17 0.0437(8) 0.0463(8) 0.0289(7) 0.0028(8) -0.0082(7) -0.0058(6)
    C1 0.0425(11) 0.0251(9) 0.0235(9) -0.0085(9) -0.0074(8) 0.0012(7)
    C2 0.0548(13) 0.0278(9) 0.0247(9) -0.0095(10) -0.0092(10) 0.0023(8)
    C3 0.0461(12) 0.0328(10) 0.0213(9) -0.0015(10) -0.0054(9) -0.0025(8)
    C4 0.0398(10) 0.0236(9) 0.0260(9) -0.0050(9) -0.0069(8) -0.0041(7)
    C5 0.0256(9) 0.0230(9) 0.0250(8) -0.0013(8) -0.0021(7) -0.0039(7)
    C6 0.0417(11) 0.0227(9) 0.0335(10) -0.0083(9) -0.0086(9) -0.0010(8)
    C7 0.0468(12) 0.0202(9) 0.0330(10) -0.0055(9) -0.0082(9) 0.0033(7)
    C8 0.0257(9) 0.0237(8) 0.0251(8) -0.0010(8) -0.0020(7) 0.0016(7)
    C9 0.0249(9) 0.0215(8) 0.0213(8) -0.0010(7) -0.0017(7) -0.0010(7)
    C10 0.0249(9) 0.0193(8) 0.0216(8) -0.0004(7) -0.0009(7) -0.0018(7)
    C11 0.0504(13) 0.0231(9) 0.0262(9) -0.0037(9) -0.0092(9) -0.0002(7)
    C12 0.0458(12) 0.0289(9) 0.0240(9) -0.0060(9) -0.0066(9) -0.0018(7)
    C13 0.0293(9) 0.0294(9) 0.0215(8) 0.0035(8) -0.0006(8) -0.0011(7)
    C14 0.0287(10) 0.0256(9) 0.0258(8) 0.0003(8) -0.0008(8) 0.0008(7)
    C15 0.0570(14) 0.0325(11) 0.0359(10) -0.0053(11) -0.0098(10) 0.0095(9)
    C16 0.0661(16) 0.0387(11) 0.0332(10) 0.0014(12) -0.0136(11) 0.0086(9)
    C17 0.0310(10) 0.0391(11) 0.0220(9) 0.0048(9) 0.0027(8) -0.0005(8)
    C18 0.0364(11) 0.0598(14) 0.0346(10) 0.0160(11) 0.0025(10) -0.0060(10)
    C19 0.0303(11) 0.0382(11) 0.0306(9) 0.0076(9) -0.0034(9) -0.0043(8)
_geom_special_details
;
All e.s.d.'s (except the e.s.d. in the dihedral angle between two l.s. planes)
are estimated using the full covariance matrix. The cell e.s.d.'s are taken
into account individually in the estimation of e.s.d.'s in distances, angles
and torsion angles; correlations between e.s.d.'s in cell parameters are only
used when they are defined by crystal symmetry. An approximate (isotropic)
treatment of cell e.s.d.'s is used for estimating e.s.d.'s involving l.s.
planes.
;
loop_
    _geom_bond_atom_site_label_1
    _geom_bond_atom_site_label_2
    _geom_bond_site_symmetry_2
    _geom_bond_distance
    _geom_bond_publ_flag
    O3 C3 . 1.441(2) ?
    O3 H3 . 0.8200 ?
    O5 C5 . 1.444(2) ?
    O5 H5 . 0.8200 ?
    O6 C6 . 1.430(3) ?
    O6 H6A . 0.8200 ?
    O17 C17 . 1.215(2) ?
    C1 C2 . 1.531(2) ?
    C1 C10 . 1.538(2) ?
    C1 H1A . 0.9700 ?
    C1 H1B . 0.9700 ?
    C2 C3 . 1.510(3) ?
    C2 H2A . 0.9700 ?
    C2 H2B . 0.9700 ?
    C3 C4 . 1.518(3) ?
    C3 H3A . 0.9800 ?
    C4 C5 . 1.537(2) ?
    C4 H4A . 0.9700 ?
    C4 H4B . 0.9700 ?
    C5 C6 . 1.533(3) ?
    C5 C10 . 1.558(2) ?
    C6 C7 . 1.522(3) ?
    C6 H6 . 0.9800 ?
    C7 C8 . 1.530(2) ?
    C7 H7A . 0.9700 ?
    C7 H7B . 0.9700 ?
    C8 C14 . 1.522(2) ?
    C8 C9 . 1.544(2) ?
    C8 H8 . 0.9800 ?
    C9 C11 . 1.539(2) ?
    C9 C10 . 1.555(2) ?
    C9 H9 . 0.9800 ?
    C10 C19 . 1.535(3) ?
    C11 C12 . 1.535(2) ?
    C11 H11A . 0.9700 ?
    C11 H11B . 0.9700 ?
    C12 C13 . 1.520(3) ?
    C12 H12A . 0.9700 ?
    C12 H12B . 0.9700 ?
    C13 C17 . 1.515(3) ?
    C13 C14 . 1.536(2) ?
    C13 C18 . 1.543(3) ?
    C14 C15 . 1.528(2) ?
    C14 H14 . 0.9800 ?
    C15 C16 . 1.537(3) ?
    C15 H15A . 0.9700 ?
    C15 H15B . 0.9700 ?
    C16 C17 . 1.514(3) ?
    C16 H16A . 0.9700 ?
    C16 H16B . 0.9700 ?
    C18 H18A . 0.9600 ?
    C18 H18B . 0.9600 ?
    C18 H18C . 0.9600 ?
    C19 H19A . 0.9600 ?
    C19 H19B . 0.9600 ?
    C19 H19C . 0.9600 ?
loop_
    _geom_angle_atom_site_label_1
    _geom_angle_atom_site_label_2
    _geom_angle_atom_site_label_3
    _geom_angle_site_symmetry_1
    _geom_angle_site_symmetry_3
    _geom_angle
    _geom_angle_publ_flag
    C3 O3 H3 . . 109.5 ?
    C5 O5 H5 . . 109.5 ?
    C6 O6 H6A . . 109.5 ?
    C2 C1 C10 . . 112.67(15) ?
    C2 C1 H1A . . 109.1 ?
    C10 C1 H1A . . 109.1 ?
    C2 C1 H1B . . 109.1 ?
    C10 C1 H1B . . 109.1 ?
    H1A C1 H1B . . 107.8 ?
    C3 C2 C1 . . 111.62(15) ?
    C3 C2 H2A . . 109.3 ?
    C1 C2 H2A . . 109.3 ?
    C3 C2 H2B . . 109.3 ?
    C1 C2 H2B . . 109.3 ?
    H2A C2 H2B . . 108.0 ?
    O3 C3 C2 . . 111.65(16) ?
    O3 C3 C4 . . 107.56(16) ?
    C2 C3 C4 . . 112.23(14) ?
    O3 C3 H3A . . 108.4 ?
    C2 C3 H3A . . 108.4 ?
    C4 C3 H3A . . 108.4 ?
    C3 C4 C5 . . 112.54(15) ?
    C3 C4 H4A . . 109.1 ?
    C5 C4 H4A . . 109.1 ?
    C3 C4 H4B . . 109.1 ?
    C5 C4 H4B . . 109.1 ?
    H4A C4 H4B . . 107.8 ?
    O5 C5 C6 . . 106.23(15) ?
    O5 C5 C4 . . 107.77(14) ?
    C6 C5 C4 . . 112.08(14) ?
    O5 C5 C10 . . 106.01(13) ?
    C6 C5 C10 . . 113.17(13) ?
    C4 C5 C10 . . 111.12(14) ?
    O6 C6 C7 . . 106.51(16) ?
    O6 C6 C5 . . 114.67(17) ?
    C7 C6 C5 . . 111.02(15) ?
    O6 C6 H6 . . 108.1 ?
    C7 C6 H6 . . 108.1 ?
    C5 C6 H6 . . 108.1 ?
    C6 C7 C8 . . 112.96(15) ?
    C6 C7 H7A . . 109.0 ?
    C8 C7 H7A . . 109.0 ?
    C6 C7 H7B . . 109.0 ?
    C8 C7 H7B . . 109.0 ?
    H7A C7 H7B . . 107.8 ?
    C14 C8 C7 . . 111.77(14) ?
    C14 C8 C9 . . 108.37(14) ?
    C7 C8 C9 . . 110.60(14) ?
    C14 C8 H8 . . 108.7 ?
    C7 C8 H8 . . 108.7 ?
    C9 C8 H8 . . 108.7 ?
    C11 C9 C8 . . 112.67(13) ?
    C11 C9 C10 . . 113.30(14) ?
    C8 C9 C10 . . 111.41(14) ?
    C11 C9 H9 . . 106.3 ?
    C8 C9 H9 . . 106.3 ?
    C10 C9 H9 . . 106.3 ?
    C19 C10 C1 . . 107.80(16) ?
    C19 C10 C9 . . 109.59(14) ?
    C1 C10 C9 . . 111.35(14) ?
    C19 C10 C5 . . 112.05(14) ?
    C1 C10 C5 . . 107.44(13) ?
    C9 C10 C5 . . 108.61(13) ?
    C12 C11 C9 . . 113.91(15) ?
    C12 C11 H11A . . 108.8 ?
    C9 C11 H11A . . 108.8 ?
    C12 C11 H11B . . 108.8 ?
    C9 C11 H11B . . 108.8 ?
    H11A C11 H11B . . 107.7 ?
    C13 C12 C11 . . 109.85(16) ?
    C13 C12 H12A . . 109.7 ?
    C11 C12 H12A . . 109.7 ?
    C13 C12 H12B . . 109.7 ?
    C11 C12 H12B . . 109.7 ?
    H12A C12 H12B . . 108.2 ?
    C17 C13 C12 . . 116.91(17) ?
    C17 C13 C14 . . 101.13(14) ?
    C12 C13 C14 . . 109.33(14) ?
    C17 C13 C18 . . 104.28(15) ?
    C12 C13 C18 . . 111.22(17) ?
    C14 C13 C18 . . 113.69(16) ?
    C8 C14 C15 . . 120.83(16) ?
    C8 C14 C13 . . 112.78(14) ?
    C15 C14 C13 . . 104.05(14) ?
    C8 C14 H14 . . 106.1 ?
    C15 C14 H14 . . 106.1 ?
    C13 C14 H14 . . 106.1 ?
    C14 C15 C16 . . 102.55(16) ?
    C14 C15 H15A . . 111.3 ?
    C16 C15 H15A . . 111.3 ?
    C14 C15 H15B . . 111.3 ?
    C16 C15 H15B . . 111.3 ?
    H15A C15 H15B . . 109.2 ?
    C17 C16 C15 . . 105.81(17) ?
    C17 C16 H16A . . 110.6 ?
    C15 C16 H16A . . 110.6 ?
    C17 C16 H16B . . 110.6 ?
    C15 C16 H16B . . 110.6 ?
    H16A C16 H16B . . 108.7 ?
    O17 C17 C16 . . 125.09(19) ?
    O17 C17 C13 . . 126.38(17) ?
    C16 C17 C13 . . 108.53(17) ?
    C13 C18 H18A . . 109.5 ?
    C13 C18 H18B . . 109.5 ?
    H18A C18 H18B . . 109.5 ?
    C13 C18 H18C . . 109.5 ?
    H18A C18 H18C . . 109.5 ?
    H18B C18 H18C . . 109.5 ?
    C10 C19 H19A . . 109.5 ?
    C10 C19 H19B . . 109.5 ?
    H19A C19 H19B . . 109.5 ?
    C10 C19 H19C . . 109.5 ?
    H19A C19 H19C . . 109.5 ?
    H19B C19 H19C . . 109.5 ?
loop_
    _geom_torsion_atom_site_label_1
    _geom_torsion_atom_site_label_2
    _geom_torsion_atom_site_label_3
    _geom_torsion_atom_site_label_4
    _geom_torsion_site_symmetry_1
    _geom_torsion_site_symmetry_2
    _geom_torsion_site_symmetry_3
    _geom_torsion_site_symmetry_4
    _geom_torsion
    _geom_torsion_publ_flag
    C10 C1 C2 C3 . . . . -56.4(2) ?
    C1 C2 C3 O3 . . . . 172.65(17) ?
    C1 C2 C3 C4 . . . . 51.8(2) ?
    O3 C3 C4 C5 . . . . -175.47(15) ?
    C2 C3 C4 C5 . . . . -52.3(2) ?
    C3 C4 C5 O5 . . . . -60.09(19) ?
    C3 C4 C5 C6 . . . . -176.63(16) ?
    C3 C4 C5 C10 . . . . 55.7(2) ?
    O5 C5 C6 O6 . . . . -177.18(15) ?
    C4 C5 C6 O6 . . . . -59.7(2) ?
    C10 C5 C6 O6 . . . . 66.9(2) ?
    O5 C5 C6 C7 . . . . 62.06(18) ?
    C4 C5 C6 C7 . . . . 179.52(15) ?
    C10 C5 C6 C7 . . . . -53.9(2) ?
    O6 C6 C7 C8 . . . . -72.2(2) ?
    C5 C6 C7 C8 . . . . 53.2(2) ?
    C6 C7 C8 C14 . . . . -176.03(16) ?
    C6 C7 C8 C9 . . . . -55.2(2) ?
    C14 C8 C9 C11 . . . . -51.4(2) ?
    C7 C8 C9 C11 . . . . -174.26(16) ?
    C14 C8 C9 C10 . . . . 179.96(14) ?
    C7 C8 C9 C10 . . . . 57.1(2) ?
    C2 C1 C10 C19 . . . . -62.94(19) ?
    C2 C1 C10 C9 . . . . 176.82(15) ?
    C2 C1 C10 C5 . . . . 58.0(2) ?
    C11 C9 C10 C19 . . . . -62.1(2) ?
    C8 C9 C10 C19 . . . . 66.23(18) ?
    C11 C9 C10 C1 . . . . 57.1(2) ?
    C8 C9 C10 C1 . . . . -174.59(14) ?
    C11 C9 C10 C5 . . . . 175.23(15) ?
    C8 C9 C10 C5 . . . . -56.48(18) ?
    O5 C5 C10 C19 . . . . 178.02(15) ?
    C6 C5 C10 C19 . . . . -65.9(2) ?
    C4 C5 C10 C19 . . . . 61.19(19) ?
    O5 C5 C10 C1 . . . . 59.79(17) ?
    C6 C5 C10 C1 . . . . 175.84(15) ?
    C4 C5 C10 C1 . . . . -57.03(19) ?
    O5 C5 C10 C9 . . . . -60.77(17) ?
    C6 C5 C10 C9 . . . . 55.28(19) ?
    C4 C5 C10 C9 . . . . -177.60(14) ?
    C8 C9 C11 C12 . . . . 50.7(2) ?
    C10 C9 C11 C12 . . . . 178.37(16) ?
    C9 C11 C12 C13 . . . . -52.8(2) ?
    C11 C12 C13 C17 . . . . 170.85(16) ?
    C11 C12 C13 C14 . . . . 56.8(2) ?
    C11 C12 C13 C18 . . . . -69.57(19) ?
    C7 C8 C14 C15 . . . . -55.8(2) ?
    C9 C8 C14 C15 . . . . -177.90(16) ?
    C7 C8 C14 C13 . . . . -179.62(16) ?
    C9 C8 C14 C13 . . . . 58.24(19) ?
    C17 C13 C14 C8 . . . . 173.72(15) ?
    C12 C13 C14 C8 . . . . -62.4(2) ?
    C18 C13 C14 C8 . . . . 62.6(2) ?
    C17 C13 C14 C15 . . . . 41.03(18) ?
    C12 C13 C14 C15 . . . . 164.95(17) ?
    C18 C13 C14 C15 . . . . -70.1(2) ?
    C8 C14 C15 C16 . . . . -168.04(17) ?
    C13 C14 C15 C16 . . . . -40.2(2) ?
    C14 C15 C16 C17 . . . . 23.2(2) ?
    C15 C16 C17 O17 . . . . -177.7(2) ?
    C15 C16 C17 C13 . . . . 2.2(2) ?
    C12 C13 C17 O17 . . . . 34.9(3) ?
    C14 C13 C17 O17 . . . . 153.5(2) ?
    C18 C13 C17 O17 . . . . -88.3(2) ?
    C12 C13 C17 C16 . . . . -145.00(19) ?
    C14 C13 C17 C16 . . . . -26.4(2) ?
    C18 C13 C17 C16 . . . . 91.8(2) ?
    C19 C10 C13 C18 . . . . 1.68(16) ?
loop_
    _geom_hbond_atom_site_label_D
    _geom_hbond_atom_site_label_H
    _geom_hbond_atom_site_label_A
    _geom_hbond_site_symmetry_A
    _geom_hbond_distance_DH
    _geom_hbond_distance_HA
    _geom_hbond_distance_DA
    _geom_hbond_angle_DHA
    O3 H3 O17 2_664 0.82 2.11 2.931(2) 174.9
    O5 H5 O3 4 0.82 1.99 2.8063(19) 170.5
    O6 H6A O5 1_455 0.82 2.39 3.120(2) 148.2
