# Supplementary material for: 3β,5α,6β-Trihy­droxy­androstan-17-one
Source: Acta Crystallogr Sect E Struct Rep Online. 2011 Apr 7;67(Pt 5):o1056–7. doi: 10.1107/S1600536811011706 (PMC3089281; doi:10.1107/S1600536811011706)
Supplement: Supplementary file 2 [file e-67-o1056-Isup2.hkl]

# 
# h,k,l, Fc-squared, Fo-squared, sigma(Fo-squared) and status flag 
# 
data_I
_shelx_title ' and88 in P2(1)2(1)2(1)' 
_shelx_refln_list_code          4 
_shelx_F_calc_maximum      141.78 
_exptl_crystal_F_000       704.00 
_reflns_d_resolution_high  0.7592 
 
loop_ 
 _symmetry_equiv_pos_as_xyz 
 'x, y, z' 
 '-x+1/2, -y, z+1/2' 
 '-x, y+1/2, -z+1/2' 
 'x+1/2, -y+1/2, -z' 
 
_cell_length_a     5.8132 
_cell_length_b    13.3880 
_cell_length_c    21.3298 
_cell_angle_alpha  90.000 
_cell_angle_beta   90.000 
_cell_angle_gamma  90.000 
 
_shelx_F_squared_multiplier     1.000 
 
loop_ 
 _refln_index_h 
 _refln_index_k 
 _refln_index_l 
 _refln_F_squared_calc 
 _refln_F_squared_meas 
 _refln_F_squared_sigma 
 _refln_observed_status 
   2   0   0       19.99       16.77      0.93 o 
   4   0   0     1374.62     1371.27     11.54 o 
   6   0   0      258.22      249.75      9.08 o 
   1   1   0     7479.48     7129.43     26.35 o 
   2   1   0      372.48      360.16      2.26 o 
   3   1   0      140.41      121.32      1.45 o 
   4   1   0       90.22       97.41      1.77 o 
   5   1   0       80.50       73.67      2.94 o 
   6   1   0        0.00        2.83      2.97 o 
   7   1   0        0.51       -5.97      5.97 o 
   0   2   0     6780.70     6367.98     33.74 o 
   1   2   0      410.15      348.51      1.77 o 
   2   2   0        5.57        4.41      0.50 o 
   3   2   0       46.06       53.85      1.13 o 
   4   2   0        0.60        1.35      1.06 o 
   5   2   0      137.02      127.41      3.77 o 
   6   2   0      226.02      212.14     12.20 o 
   7   2   0        0.48        0.41      6.34 o 
   1   3   0      205.01      198.34      1.37 o 
   2   3   0     1025.35     1022.75      4.67 o 
   3   3   0        0.00        0.20      0.64 o 
   4   3   0       46.27       54.75      1.75 o 
   5   3   0      217.48      204.13      5.72 o 
   6   3   0      284.04      262.54      7.74 o 
   7   3   0        3.74       -6.10      6.10 o 
   0   4   0      307.06      278.00      2.65 o 
   1   4   0      720.53      715.47      3.63 o 
   2   4   0      231.76      220.75      1.82 o 
   3   4   0      151.66      159.57      1.78 o 
   4   4   0      167.75      155.41      2.56 o 
   5   4   0      129.89      127.92      4.28 o 
   6   4   0        7.52        7.02      3.80 o 
   7   4   0        0.29        2.03      6.61 o 
   1   5   0     1208.54     1175.38      5.43 o 
   2   5   0      966.80      938.68      5.02 o 
   3   5   0       71.06       63.54      1.35 o 
   4   5   0       75.21       71.74      2.26 o 
   5   5   0       40.68       43.14      2.91 o 
   6   5   0        5.87        4.53      4.00 o 
   7   5   0       10.57       15.86      8.12 o 
   0   6   0      381.14      392.11      3.70 o 
   1   6   0      112.20      106.72      1.36 o 
   2   6   0       65.75       59.54      1.27 o 
   3   6   0        2.88        2.64      0.97 o 
   4   6   0      473.09      466.65      5.05 o 
   5   6   0       15.84       13.08      2.46 o 
   6   6   0       14.48       19.96      4.07 o 
   7   6   0        1.91       -7.18      9.92 o 
   1   7   0        0.85        1.29      0.73 o 
   2   7   0       19.76       23.95      1.13 o 
   3   7   0       24.36       27.23      1.53 o 
   4   7   0        4.87        5.78      1.55 o 
   5   7   0      163.99      150.99      5.29 o 
   6   7   0       20.43       17.61      7.81 o 
   7   7   0        4.20       -2.11      9.71 o 
   0   8   0      114.52      135.80      3.32 o 
   1   8   0      900.68      903.43      5.36 o 
   2   8   0       15.36       19.10      1.40 o 
   3   8   0       91.75      105.78      2.49 o 
   4   8   0      283.08      267.45      4.67 o 
   5   8   0       67.57       62.09      5.47 o 
   6   8   0       20.51       23.70      6.54 o 
   1   9   0     1541.22     1425.44     10.88 o 
   2   9   0      243.73      237.40      3.69 o 
   3   9   0        1.53        3.23      1.49 o 
   4   9   0       70.09       66.48      3.29 o 
   5   9   0      279.16      270.91     11.19 o 
   6   9   0        8.93       -1.37      5.00 o 
   0  10   0     3084.98     2950.93     26.89 o 
   1  10   0       95.19       95.68      2.82 o 
   2  10   0       30.16       34.10      2.14 o 
   3  10   0      307.25      301.38      9.23 o 
   4  10   0      191.11      183.97      5.76 o 
   5  10   0        3.22        3.34      4.60 o 
   6  10   0       15.62        9.92      6.08 o 
   1  11   0      924.64      852.08      8.34 o 
   2  11   0      322.94      311.32      6.52 o 
   3  11   0        2.20       -0.98      2.53 o 
   4  11   0       57.85       52.79      4.55 o 
   5  11   0       11.90        8.10      7.91 o 
   0  12   0     2030.06     2042.53     25.23 o 
   1  12   0      278.70      287.52      6.16 o 
   2  12   0      121.76      128.33      6.26 o 
   3  12   0       10.66        8.58      4.04 o 
   4  12   0        2.24       -3.47      4.85 o 
   5  12   0        9.96       11.40      8.65 o 
   1  13   0        2.98        3.03      2.56 o 
   2  13   0       51.00       57.11      6.67 o 
   3  13   0        1.36        4.64      3.83 o 
   4  13   0        6.08        8.86      8.65 o 
   5  13   0        6.73       -7.60      7.60 o 
   0  14   0       35.74       31.08      6.23 o 
   1  14   0        8.71        2.22      3.68 o 
   2  14   0        0.27       -3.65      3.65 o 
   3  14   0       12.09        6.86      7.54 o 
   4  14   0        0.84        4.85      8.86 o 
   1  15   0       86.29       81.08      4.42 o 
   2  15   0        4.33        6.83      8.69 o 
   3  15   0        3.26       -0.06      6.25 o 
   4  15   0        1.04       -2.53      8.44 o 
   0  16   0       40.29       25.75     11.82 o 
   1  16   0       16.99       13.19      5.77 o 
   2  16   0        0.00       -2.87      5.34 o 
   3  16   0        3.04        8.65      7.53 o 
   1  17   0        9.98        5.90      6.03 o 
   2  17   0        0.97        6.33      6.04 o 
   1   0   1       10.84        6.55      0.31 o 
   2   0   1       93.24       82.21      1.02 o 
   3   0   1      252.35      280.40      2.18 o 
   4   0   1        0.01        0.61      0.93 o 
   5   0   1        2.08       -0.91      1.65 o 
   6   0   1        4.95        5.58      3.06 o 
   7   0   1       22.21       22.25      8.41 o 
   0   1   1     1447.62     1375.95      5.37 o 
   1   1   1    19694.12    17922.53     49.19 o 
   2   1   1      138.77      137.40      0.92 o 
   3   1   1      346.75      381.76      1.95 o 
   4   1   1       38.37       46.31      1.05 o 
   5   1   1      135.45      132.00      2.61 o 
   6   1   1       48.25       44.11      2.92 o 
   7   1   1       30.16       24.94      5.82 o 
   0   2   1    11784.34    10621.54     41.88 o 
   1   2   1      857.48      847.48      2.46 o 
   2   2   1       15.59       16.99      0.45 o 
   3   2   1       19.71       19.98      0.60 o 
   4   2   1      232.53      231.08      1.88 o 
   5   2   1      352.24      344.80      3.68 o 
   6   2   1       21.03       18.98      2.73 o 
   7   2   1       32.31       34.09      6.20 o 
   0   3   1       30.86       29.98      0.60 o 
   1   3   1      153.42      158.79      0.88 o 
   2   3   1      227.16      226.80      1.24 o 
   3   3   1      310.31      313.97      1.87 o 
   4   3   1      190.56      209.59      2.07 o 
   5   3   1        1.01        1.03      1.19 o 
   6   3   1       42.25       39.91      3.21 o 
   7   3   1       68.78       67.13      7.58 o 
   0   4   1     6284.94     5996.37     22.13 o 
   1   4   1      432.22      404.05      1.62 o 
   2   4   1      484.75      470.82      1.94 o 
   3   4   1       52.05       62.22      0.88 o 
   4   4   1       70.71       74.77      1.38 o 
   5   4   1      130.47      121.17      2.57 o 
   6   4   1        8.18        6.28      2.07 o 
   7   4   1       53.25       42.95      6.77 o 
   0   5   1      783.83      717.15      3.61 o 
   1   5   1     1085.47     1138.00      3.67 o 
   2   5   1       42.44       40.15      0.66 o 
   3   5   1      201.48      196.96      1.59 o 
   4   5   1      222.16      207.74      2.25 o 
   5   5   1       55.02       54.43      2.21 o 
   6   5   1       45.58       51.22      3.51 o 
   7   5   1       24.61       22.98      5.96 o 
   0   6   1       87.53       83.44      1.27 o 
   1   6   1      170.22      170.97      1.20 o 
   2   6   1      854.02      844.11      3.40 o 
   3   6   1        7.75       10.09      0.78 o 
   4   6   1        1.96        0.75      0.98 o 
   5   6   1        7.00        6.51      1.69 o 
   6   6   1       20.70       32.13      4.94 o 
   7   6   1        1.76       -0.63      7.01 o 
   0   7   1        9.81        7.15      0.80 o 
   1   7   1      417.24      419.61      2.14 o 
   2   7   1      104.88      112.46      1.24 o 
   3   7   1      103.73       95.91      1.53 o 
   4   7   1      341.16      323.04      3.20 o 
   5   7   1       83.19       81.78      3.11 o 
   6   7   1       41.04       47.90      9.80 o 
   7   7   1        5.33       18.46      8.49 o 
   0   8   1        1.74        2.44      0.91 o 
   1   8   1      490.36      491.30      2.52 o 
   2   8   1       28.66       30.09      0.99 o 
   3   8   1      245.46      240.01      2.49 o 
   4   8   1      416.90      385.17      4.09 o 
   5   8   1       39.16       31.13      2.81 o 
   6   8   1        9.12       14.47      4.17 o 
   0   9   1       83.95       77.45      2.09 o 
   1   9   1      166.42      158.91      1.93 o 
   2   9   1      388.69      383.49      3.16 o 
   3   9   1      184.95      175.05      2.40 o 
   4   9   1        5.74        5.34      1.36 o 
   5   9   1       85.73       81.40      3.25 o 
   6   9   1       18.78       14.81      4.10 o 
   0  10   1     1218.22     1142.07      9.39 o 
   1  10   1     1099.73     1040.61      6.22 o 
   2  10   1      465.69      426.44      3.81 o 
   3  10   1      153.80      153.06      2.92 o 
   4  10   1       98.36      104.83      3.45 o 
   5  10   1       38.30       35.88      3.30 o 
   6  10   1       20.34       17.53      6.73 o 
   0  11   1      472.43      437.41      5.58 o 
   1  11   1     1071.27     1027.63      6.67 o 
   2  11   1      279.63      278.86      3.79 o 
   3  11   1       50.80       53.12      2.35 o 
   4  11   1       39.62       39.43      2.67 o 
   5  11   1        2.01        3.28      3.67 o 
   0  12   1       21.10       24.15      2.30 o 
   1  12   1       59.70       59.39      2.17 o 
   2  12   1      113.29      110.82      2.93 o 
   3  12   1        6.65        4.18      2.27 o 
   4  12   1        8.25        4.63      3.42 o 
   5  12   1       29.46       36.09      6.94 o 
   0  13   1       19.94       24.89      4.00 o 
   1  13   1      176.64      173.39      3.93 o 
   2  13   1       16.62       16.37      1.93 o 
   3  13   1        4.52        6.07      2.45 o 
   4  13   1        2.95       -3.84      6.01 o 
   5  13   1        7.59        7.03      6.19 o 
   0  14   1       61.05       71.84      4.80 o 
   1  14   1       52.81       55.94      2.76 o 
   2  14   1       26.95       25.38      4.01 o 
   3  14   1        4.91        2.99      2.83 o 
   4  14   1       19.98       31.65      6.47 o 
   0  15   1        4.32        5.29      3.74 o 
   1  15   1        1.79        1.29      2.08 o 
   2  15   1        7.87        6.09      3.63 o 
   3  15   1        1.19        0.35      4.01 o 
   4  15   1       24.67       30.66      6.90 o 
   0  16   1       36.53       28.19      5.68 o 
   1  16   1       16.61       18.95      4.32 o 
   2  16   1        9.94        4.12      3.92 o 
   3  16   1       20.19       21.38      4.26 o 
   0  17   1       17.75        6.46      9.81 o 
   1  17   1        3.90        2.17      4.19 o 
   2  17   1       23.08       27.93      4.74 o 
   0   0   2     2153.69     2021.24      9.87 o 
   1   0   2       88.59       86.37      0.77 o 
   2   0   2     6017.86     6238.85     23.57 o 
   3   0   2      104.78      123.11      1.36 o 
   4   0   2        5.64        7.46      1.11 o 
   5   0   2        9.55        7.77      1.66 o 
   6   0   2       67.66       66.25      4.54 o 
   7   0   2       35.63       12.80      7.48 o 
   0   1   2       10.75        4.26      0.20 o 
   1   1   2    10735.50    10087.48     26.62 o 
   2   1   2     1359.20     1423.17      4.47 o 
   3   1   2      126.11      165.65      1.31 o 
   4   1   2       25.34       26.34      1.02 o 
   5   1   2      128.46      133.39      2.26 o 
   6   1   2       96.48       93.85      3.62 o 
   7   1   2       96.05       83.86      7.98 o 
   0   2   2      563.00      539.38      2.32 o 
   1   2   2     2671.83     2586.73      6.85 o 
   2   2   2     1409.31     1420.13      4.42 o 
   3   2   2      951.30     1000.42      3.95 o 
   4   2   2       70.04       68.27      1.32 o 
   5   2   2       61.29       58.34      1.87 o 
   6   2   2       25.26       24.00      2.54 o 
   7   2   2       15.45       23.60      5.64 o 
   0   3   2     1193.08     1175.49      4.77 o 
   1   3   2      378.43      398.92      1.46 o 
   2   3   2     1318.96     1402.43      4.30 o 
   3   3   2      132.27      137.27      1.28 o 
   4   3   2        2.21        1.50      0.76 o 
   5   3   2      256.80      258.19      3.50 o 
   6   3   2       21.50       24.25      2.48 o 
   7   3   2        4.28        5.37      5.18 o 
   0   4   2     2093.88     2125.27      8.14 o 
   1   4   2      179.94      177.23      1.03 o 
   2   4   2      120.14      147.73      1.03 o 
   3   4   2       88.60       83.81      1.11 o 
   4   4   2      103.91      106.04      1.63 o 
   5   4   2       20.47       19.50      1.62 o 
   6   4   2       94.30       96.58      3.73 o 
   7   4   2       63.31       64.82      7.45 o 
   0   5   2     1522.33     1597.68      6.46 o 
   1   5   2       17.18       18.75      0.49 o 
   2   5   2       37.89       41.29      0.70 o 
   3   5   2      170.55      176.74      1.44 o 
   4   5   2       84.12       91.00      1.67 o 
   5   5   2        8.86        6.33      1.46 o 
   6   5   2        4.72       -0.56      3.92 o 
   7   5   2       30.28       32.54      6.43 o 
   0   6   2      279.35      270.34      2.06 o 
   1   6   2      466.63      464.35      1.98 o 
   2   6   2        4.74        5.31      0.53 o 
   3   6   2       38.86       40.28      1.00 o 
   4   6   2       59.04       63.52      1.63 o 
   5   6   2       46.85       44.44      2.25 o 
   6   6   2        2.59        0.35      3.27 o 
   7   6   2       86.75       93.98     12.82 o 
   0   7   2      125.90      152.85      1.77 o 
   1   7   2      479.46      474.06      2.21 o 
   2   7   2      209.66      209.80      1.56 o 
   3   7   2       40.71       39.23      1.16 o 
   4   7   2       57.45       57.19      1.71 o 
   5   7   2       55.67       54.77      2.23 o 
   6   7   2        0.94       -2.56      3.50 o 
   7   7   2        1.14        9.50     12.03 o 
   0   8   2      744.98      754.19      4.72 o 
   1   8   2      394.42      373.77      2.08 o 
   2   8   2       85.65       91.22      1.44 o 
   3   8   2      198.73      192.80      2.37 o 
   4   8   2      159.33      165.04      2.55 o 
   5   8   2       10.18       10.25      1.86 o 
   6   8   2       18.29       24.21      5.57 o 
   0   9   2       81.02       86.45      2.30 o 
   1   9   2      672.57      622.44      3.63 o 
   2   9   2      319.82      317.60      2.82 o 
   3   9   2       65.79       62.36      1.78 o 
   4   9   2       45.35       53.06      2.89 o 
   5   9   2       25.54       25.72      2.40 o 
   6   9   2       50.58       58.59      7.08 o 
   0  10   2       29.56       27.51      1.83 o 
   1  10   2      259.63      253.79      2.74 o 
   2  10   2      523.37      494.96      4.17 o 
   3  10   2      163.12      160.52      3.47 o 
   4  10   2       34.79       34.38      2.55 o 
   5  10   2        3.86        1.39      2.27 o 
   6  10   2       34.40       31.94      6.00 o 
   0  11   2        0.12       -0.16      1.53 o 
   1  11   2      528.18      523.79      4.33 o 
   2  11   2       58.55       60.96      2.32 o 
   3  11   2      321.51      312.94      4.97 o 
   4  11   2       10.87       11.88      2.18 o 
   5  11   2        1.43       -2.81      2.81 o 
   0  12   2      332.57      326.06      5.42 o 
   1  12   2      126.32      128.08      2.78 o 
   2  12   2      101.72      108.18      3.23 o 
   3  12   2        6.50        3.87      2.51 o 
   4  12   2       34.33       36.76      4.04 o 
   5  12   2        4.42        5.92      7.81 o 
   0  13   2        2.73        4.38      2.82 o 
   1  13   2      111.44      113.40      3.22 o 
   2  13   2       88.99       87.58      3.32 o 
   3  13   2       15.44       11.55      3.22 o 
   4  13   2       42.90       38.71      6.25 o 
   5  13   2        5.81       -5.14      5.45 o 
   0  14   2       96.19       84.86      5.30 o 
   1  14   2      101.24       92.34      3.21 o 
   2  14   2        7.40        5.61      2.08 o 
   3  14   2       17.02       21.03      3.78 o 
   4  14   2        5.26        2.59      5.45 o 
   0  15   2        0.34       -1.06      3.39 o 
   1  15   2       20.10       23.67      4.24 o 
   2  15   2       28.56       26.62      4.17 o 
   3  15   2       41.38       49.37      4.70 o 
   0  16   2        0.31       -0.03      5.43 o 
   1  16   2        7.46        8.84      5.19 o 
   2  16   2        0.64       -3.67      3.67 o 
   3  16   2        9.78       15.97      4.68 o 
   0  17   2        0.20        0.06      8.13 o 
   1  17   2        3.45        1.97      4.58 o 
   1   0   3      878.87      891.34      4.40 o 
   2   0   3      352.97      444.02      3.00 o 
   3   0   3       11.52        9.79      0.77 o 
   4   0   3       12.38        8.06      1.27 o 
   5   0   3       11.66       12.47      1.78 o 
   6   0   3        9.87       13.34      3.18 o 
   7   0   3        4.89        7.58     13.61 o 
   0   1   3      636.34      634.63      2.47 o 
   1   1   3      310.50      301.30      1.25 o 
   2   1   3     4370.07     4447.04     12.50 o 
   3   1   3     1006.74     1110.30      4.30 o 
   4   1   3       53.91       54.80      1.19 o 
   5   1   3       20.56       20.82      1.38 o 
   6   1   3        6.75        5.08      1.87 o 
   7   1   3       43.29       48.16      6.80 o 
   0   2   3     2516.21     2428.91      8.28 o 
   1   2   3     2614.17     2531.49      6.91 o 
   2   2   3      437.81      482.08      1.92 o 
   3   2   3     1438.76     1521.92      5.69 o 
   4   2   3      238.39      235.14      2.16 o 
   5   2   3       51.90       58.35      1.76 o 
   6   2   3       50.18       54.98      2.78 o 
   7   2   3       32.58       28.38      6.18 o 
   0   3   3     1483.28     1414.09      5.42 o 
   1   3   3     1897.37     1868.34      5.14 o 
   2   3   3      416.71      470.89      1.95 o 
   3   3   3       57.74       66.18      0.89 o 
   4   3   3        0.52       -0.30      0.83 o 
   5   3   3      105.44      106.44      2.45 o 
   6   3   3        6.85        5.32      1.96 o 
   7   3   3       69.78       64.60      7.39 o 
   0   4   3      346.40      338.19      2.00 o 
   1   4   3      702.76      693.24      2.31 o 
   2   4   3      780.19      860.79      3.16 o 
   3   4   3       84.41      103.41      1.17 o 
   4   4   3       25.88       20.18      1.03 o 
   5   4   3       77.63       80.86      2.15 o 
   6   4   3       88.62       90.17      4.39 o 
   7   4   3       57.39       54.29      7.04 o 
   0   5   3       28.59       25.45      0.74 o 
   1   5   3      671.75      669.76      2.46 o 
   2   5   3      307.18      299.23      1.66 o 
   3   5   3      210.02      215.98      1.84 o 
   4   5   3       18.24       16.44      1.16 o 
   5   5   3       68.30       67.24      1.91 o 
   6   5   3       33.21       35.11      3.69 o 
   7   5   3        7.68        4.23      5.82 o 
   0   6   3       13.02       14.91      0.68 o 
   1   6   3      627.75      607.50      2.51 o 
   2   6   3       47.66       52.73      0.83 o 
   3   6   3       64.61       70.74      1.16 o 
   4   6   3       54.15       58.85      1.62 o 
   5   6   3      135.61      136.73      2.81 o 
   6   6   3        5.15       -0.55      3.24 o 
   7   6   3       42.42       49.17     10.87 o 
   0   7   3       19.65       23.39      0.94 o 
   1   7   3       25.35       25.55      0.74 o 
   2   7   3       65.99       57.32      0.97 o 
   3   7   3      103.36      107.91      1.98 o 
   4   7   3       21.36       22.91      1.42 o 
   5   7   3       93.87       91.28      3.03 o 
   6   7   3       52.56       58.04      5.57 o 
   0   8   3        9.06       13.81      0.99 o 
   1   8   3       57.34       65.28      1.04 o 
   2   8   3       57.95       56.57      1.21 o 
   3   8   3       79.02       76.18      1.60 o 
   4   8   3      340.48      337.35      4.42 o 
   5   8   3       62.09       65.59      2.75 o 
   6   8   3       62.59       69.19      6.19 o 
   0   9   3      180.45      189.56      2.77 o 
   1   9   3      343.46      340.31      2.60 o 
   2   9   3      198.81      186.98      2.34 o 
   3   9   3       80.29       79.68      1.96 o 
   4   9   3      120.42      114.89      2.78 o 
   5   9   3        7.59        8.19      2.12 o 
   6   9   3        6.39        5.07      4.87 o 
   0  10   3       15.36       13.98      1.62 o 
   1  10   3       33.38       32.59      1.28 o 
   2  10   3      120.57      114.49      2.17 o 
   3  10   3      145.95      140.75      2.93 o 
   4  10   3      236.13      220.21      3.88 o 
   5  10   3       31.34       24.20      2.99 o 
   6  10   3       56.50       55.75      7.31 o 
   0  11   3        3.43        2.48      1.63 o 
   1  11   3      223.19      203.95      2.88 o 
   2  11   3      170.80      166.52      4.09 o 
   3  11   3       47.21       46.27      2.70 o 
   4  11   3       14.12       17.79      2.22 o 
   5  11   3        4.84        5.94      4.05 o 
   0  12   3      139.47      128.14      3.94 o 
   1  12   3       39.86       35.63      1.75 o 
   2  12   3      203.30      196.19      4.35 o 
   3  12   3       43.71       38.57      3.17 o 
   4  12   3       24.47       32.66      3.62 o 
   5  12   3       12.12       17.19      6.07 o 
   0  13   3       29.88       29.16      3.00 o 
   1  13   3       96.05      102.61      2.92 o 
   2  13   3      145.08      138.91      4.50 o 
   3  13   3       18.86       20.35      4.06 o 
   4  13   3       48.92       56.00      8.86 o 
   5  13   3        6.54       -0.21     10.87 o 
   0  14   3        1.43        2.06      2.74 o 
   1  14   3        1.77        2.96      2.65 o 
   2  14   3       49.46       54.55      3.45 o 
   3  14   3       21.08       18.40      4.54 o 
   4  14   3        0.62        2.34      4.12 o 
   0  15   3       12.03       11.45      3.31 o 
   1  15   3       32.80       30.50      3.65 o 
   2  15   3       43.08       50.94      4.34 o 
   3  15   3        4.92        1.81      3.88 o 
   0  16   3        2.07        0.62      5.32 o 
   1  16   3        8.36       13.34      4.67 o 
   2  16   3       16.30       18.69      4.13 o 
   3  16   3       65.40       64.38      5.35 o 
   0  17   3       14.00       19.67      6.72 o 
   1  17   3        5.95       -1.11      4.72 o 
   0   0   4     4473.34     4258.10     20.03 o 
   1   0   4     5887.99     5760.07     25.22 o 
   2   0   4       74.24       89.08      1.30 o 
   3   0   4     1078.88     1122.72      6.38 o 
   4   0   4      275.32      299.75      3.35 o 
   5   0   4      110.79      108.11      3.22 o 
   6   0   4       16.55       15.07      3.22 o 
   7   0   4       19.57       14.61      7.61 o 
   0   1   4       18.08       12.36      0.34 o 
   1   1   4      420.92      415.25      1.66 o 
   2   1   4      591.42      621.34      2.39 o 
   3   1   4     1653.80     1875.30      6.67 o 
   4   1   4      185.75      174.48      1.93 o 
   5   1   4       44.49       50.53      1.79 o 
   6   1   4        4.77        5.65      1.71 o 
   7   1   4       22.12       19.08      5.80 o 
   0   2   4     2409.69     2276.07      7.88 o 
   1   2   4      209.15      223.19      1.09 o 
   2   2   4      472.40      538.11      2.17 o 
   3   2   4     1122.83     1201.32      4.46 o 
   4   2   4      586.08      587.67      3.77 o 
   5   2   4      249.36      253.96      3.76 o 
   6   2   4      131.36      125.31      3.66 o 
   7   2   4        2.15        2.02      5.03 o 
   0   3   4       32.11       28.67      0.59 o 
   1   3   4      568.89      595.20      2.11 o 
   2   3   4      911.41      941.23      3.27 o 
   3   3   4     1263.48     1314.41      4.91 o 
   4   3   4      237.09      255.60      2.40 o 
   5   3   4      370.30      348.19      4.08 o 
   6   3   4       19.56       13.24      2.29 o 
   7   3   4        4.00        6.83      4.97 o 
   0   4   4     1211.94     1213.82      5.05 o 
   1   4   4      861.10      890.20      2.94 o 
   2   4   4      221.26      212.90      1.33 o 
   3   4   4      215.40      236.13      1.65 o 
   4   4   4       15.17       12.26      1.09 o 
   5   4   4       68.83       64.87      1.98 o 
   6   4   4       98.72      100.08      4.62 o 
   7   4   4        9.01        9.55      6.06 o 
   0   5   4    20102.64    20309.81     72.97 o 
   1   5   4     1284.31     1321.80      4.21 o 
   2   5   4       18.88       18.21      0.59 o 
   3   5   4      108.68      104.26      1.31 o 
   4   5   4      145.91      142.92      2.07 o 
   5   5   4       17.61       20.43      1.59 o 
   6   5   4       58.77       56.72      4.25 o 
   7   5   4       16.90       15.51      6.77 o 
   0   6   4       62.35       49.99      0.99 o 
   1   6   4      203.37      198.93      1.39 o 
   2   6   4       82.52       86.71      0.99 o 
   3   6   4       55.37       57.99      1.25 o 
   4   6   4      199.02      181.99      2.43 o 
   5   6   4        4.55        6.70      1.58 o 
   6   6   4       50.18       48.33      4.46 o 
   7   6   4       32.08       49.37      6.26 o 
   0   7   4     2112.78     2248.95      9.99 o 
   1   7   4       92.75       98.94      1.18 o 
   2   7   4       34.16       36.88      0.89 o 
   3   7   4       69.59       67.19      1.41 o 
   4   7   4      148.40      160.42      2.61 o 
   5   7   4       73.84       73.53      2.69 o 
   6   7   4      155.11      173.08      8.20 o 
   0   8   4      196.67      178.72      2.14 o 
   1   8   4       43.96       41.70      1.05 o 
   2   8   4      212.73      208.64      2.17 o 
   3   8   4       68.64       62.53      1.58 o 
   4   8   4      132.15      128.41      2.90 o 
   5   8   4        2.04        2.16      1.75 o 
   6   8   4       78.06       75.90      8.38 o 
   0   9   4      165.75      172.76      2.74 o 
   1   9   4      112.42      120.71      1.85 o 
   2   9   4       38.50       33.41      1.29 o 
   3   9   4      347.62      327.72      3.47 o 
   4   9   4      156.99      153.48      3.54 o 
   5   9   4      148.81      149.36      5.39 o 
   6   9   4      116.46      127.99      9.34 o 
   0  10   4       21.09       18.56      1.74 o 
   1  10   4       59.35       51.17      1.62 o 
   2  10   4      292.82      273.39      3.12 o 
   3  10   4       24.21       23.71      1.65 o 
   4  10   4       46.74       46.52      2.85 o 
   5  10   4       39.31       45.65      3.80 o 
   6  10   4       22.08       20.82      6.14 o 
   0  11   4      334.92      313.20      4.51 o 
   1  11   4        2.82        3.09      1.29 o 
   2  11   4       39.05       38.55      2.00 o 
   3  11   4       21.04       17.60      1.84 o 
   4  11   4       17.79       17.75      2.15 o 
   5  11   4       36.12       39.04      4.52 o 
   0  12   4        0.55       -0.54      1.88 o 
   1  12   4       29.75       27.75      2.08 o 
   2  12   4       46.19       46.72      2.71 o 
   3  12   4      246.49      246.11      5.04 o 
   4  12   4       18.95       23.07      6.50 o 
   5  12   4       23.79       27.69      6.69 o 
   0  13   4        5.89        1.91      2.57 o 
   1  13   4       42.42       39.61      2.82 o 
   2  13   4      114.05      114.22      4.20 o 
   3  13   4        3.88        5.20      2.92 o 
   4  13   4       65.29       70.75      5.87 o 
   5  13   4        7.06       10.59      6.33 o 
   0  14   4       41.42       48.52      5.35 o 
   1  14   4       32.88       33.91      3.44 o 
   2  14   4       50.45       53.70      3.65 o 
   3  14   4       22.30       20.88      4.96 o 
   4  14   4       30.57       23.52      4.98 o 
   0  15   4       46.08       58.31      4.91 o 
   1  15   4       38.25       36.69      4.94 o 
   2  15   4       44.42       52.16      4.26 o 
   3  15   4        9.20        9.32      4.85 o 
   0  16   4       14.28       12.05      5.91 o 
   1  16   4       70.32       86.87      6.35 o 
   2  16   4      127.52      128.32      7.39 o 
   3  16   4       16.86       13.27      9.41 o 
   0  17   4       55.98       69.31      8.16 o 
   1  17   4       20.22       12.99      4.89 o 
   1   0   5      876.56      849.39      4.16 o 
   2   0   5      113.57      104.58      1.18 o 
   3   0   5        5.62        3.76      0.62 o 
   4   0   5       35.39       29.33      1.46 o 
   5   0   5       40.73       36.01      3.18 o 
   6   0   5       91.21       86.12      4.20 o 
   7   0   5        1.02       -5.91      6.27 o 
   0   1   5     3566.98     3460.88     11.91 o 
   1   1   5     1731.03     1714.85      5.39 o 
   2   1   5      809.96      810.72      3.19 o 
   3   1   5      527.42      574.66      2.56 o 
   4   1   5      710.13      751.16      4.25 o 
   5   1   5      331.49      345.85      3.90 o 
   6   1   5       11.89       14.96      2.09 o 
   7   1   5       19.07       12.70      5.45 o 
   0   2   5       90.09       86.43      0.87 o 
   1   2   5        3.77        3.99      0.33 o 
   2   2   5      153.58      149.53      1.06 o 
   3   2   5      418.40      456.82      2.29 o 
   4   2   5      178.98      154.23      1.91 o 
   5   2   5       91.21       95.26      2.09 o 
   6   2   5       74.80       71.58      2.93 o 
   7   2   5        0.28       -4.22      4.22 o 
   0   3   5     4081.47     4034.92     14.67 o 
   1   3   5      637.48      649.40      2.27 o 
   2   3   5       26.17       24.33      0.50 o 
   3   3   5       60.05       70.37      0.92 o 
   4   3   5     1087.29     1034.31      6.12 o 
   5   3   5      297.28      273.84      3.42 o 
   6   3   5        0.16       -0.29      1.83 o 
   7   3   5        2.06       -1.72      4.74 o 
   0   4   5     2745.44     2685.54      9.93 o 
   1   4   5     1415.64     1455.38      4.30 o 
   2   4   5      351.86      357.26      1.82 o 
   3   4   5       67.37       85.09      1.13 o 
   4   4   5      314.87      330.34      3.07 o 
   5   4   5       95.83      101.44      2.36 o 
   6   4   5        0.91       -0.76      2.23 o 
   7   4   5        2.21        9.06      3.97 o 
   0   5   5     3996.40     4166.81     15.65 o 
   1   5   5     1395.00     1485.58      4.52 o 
   2   5   5      257.64      275.89      1.64 o 
   3   5   5      126.34      113.57      1.39 o 
   4   5   5       20.70       15.25      1.19 o 
   5   5   5       33.80       40.39      1.95 o 
   6   5   5       51.52       52.64      4.19 o 
   7   5   5        1.87       -3.97      3.97 o 
   0   6   5      210.55      239.05      2.05 o 
   1   6   5     3177.26     3438.15     10.07 o 
   2   6   5      150.95      175.39      1.46 o 
   3   6   5      184.42      187.45      2.00 o 
   4   6   5       32.79       31.19      1.40 o 
   5   6   5       12.50       11.55      1.69 o 
   6   6   5      120.44      119.84      5.94 o 
   7   6   5        4.44        2.63      5.77 o 
   0   7   5      711.50      836.61      4.72 o 
   1   7   5      637.31      661.40      2.94 o 
   2   7   5        7.71        8.70      0.75 o 
   3   7   5       47.47       48.88      1.38 o 
   4   7   5       33.08       35.40      1.67 o 
   5   7   5      426.97      430.96      6.28 o 
   6   7   5       97.96       77.45      9.20 o 
   0   8   5      167.94      176.03      2.16 o 
   1   8   5        6.11        5.54      0.79 o 
   2   8   5      133.57      130.08      1.84 o 
   3   8   5      146.67      144.51      2.19 o 
   4   8   5      205.86      198.05      3.32 o 
   5   8   5      240.36      233.37      5.76 o 
   6   8   5       99.48      100.29      8.52 o 
   0   9   5      634.98      636.68      5.41 o 
   1   9   5      197.65      184.26      2.17 o 
   2   9   5      287.57      273.70      2.85 o 
   3   9   5       16.12       15.17      1.32 o 
   4   9   5       63.51       64.22      2.65 o 
   5   9   5       58.78       72.11      3.83 o 
   6   9   5        4.04        0.72      4.97 o 
   0  10   5       14.41       13.64      1.63 o 
   1  10   5      109.52      104.34      2.03 o 
   2  10   5      109.55      102.88      2.22 o 
   3  10   5       26.75       24.69      1.76 o 
   4  10   5        9.69       10.01      2.24 o 
   5  10   5       64.54       70.51      5.24 o 
   6  10   5       13.84       15.40      6.16 o 
   0  11   5       11.13       16.01      1.91 o 
   1  11   5       98.33       92.87      2.25 o 
   2  11   5       67.86       71.30      2.26 o 
   3  11   5       82.05       78.48      2.77 o 
   4  11   5       33.86       40.49      3.31 o 
   5  11   5        5.14        1.79      3.47 o 
   0  12   5      223.51      200.25      4.68 o 
   1  12   5        4.53        6.01      1.74 o 
   2  12   5       36.27       36.42      2.38 o 
   3  12   5      147.40      146.07      4.04 o 
   4  12   5      134.20      144.57      6.72 o 
   5  12   5       40.91       52.59     10.97 o 
   0  13   5       10.11        7.35      2.71 o 
   1  13   5       13.90       11.90      2.27 o 
   2  13   5       90.73       84.07      5.56 o 
   3  13   5      152.28      166.58      5.84 o 
   4  13   5      125.23      137.89      7.35 o 
   0  14   5       56.91       54.23      3.59 o 
   1  14   5       43.73       46.00      3.56 o 
   2  14   5       87.48       98.15      5.00 o 
   3  14   5       58.43       64.79      5.09 o 
   4  14   5       28.07       28.79      5.91 o 
   0  15   5       84.69       93.06      5.16 o 
   1  15   5      185.81      204.28      6.46 o 
   2  15   5       67.79       79.89      8.85 o 
   3  15   5       72.04       85.07      7.10 o 
   0  16   5      154.09      152.31      9.72 o 
   1  16   5       70.98       69.35      5.85 o 
   2  16   5       27.44       30.25      5.39 o 
   0  17   5       21.62       15.54      7.23 o 
   1  17   5       47.40       50.34      5.75 o 
   0   0   6       89.59       85.60      1.17 o 
   1   0   6      402.67      411.90      2.25 o 
   2   0   6       12.56       14.17      0.67 o 
   3   0   6      234.55      239.74      2.21 o 
   4   0   6      243.06      268.50      3.62 o 
   5   0   6        3.41        3.08      1.47 o 
   6   0   6       31.48       31.14      3.56 o 
   7   0   6        0.00        5.21     14.35 o 
   0   1   6      465.04      479.54      2.25 o 
   1   1   6     1165.73     1150.30      3.74 o 
   2   1   6      478.23      516.38      2.40 o 
   3   1   6       23.40       19.94      0.62 o 
   4   1   6      462.64      448.13      3.28 o 
   5   1   6       45.94       42.95      1.69 o 
   6   1   6        2.94        2.40      1.95 o 
   7   1   6       14.55       20.87      6.79 o 
   0   2   6      381.63      374.99      1.99 o 
   1   2   6      516.45      522.01      1.94 o 
   2   2   6     1012.10     1063.91      4.01 o 
   3   2   6      862.20      841.38      3.60 o 
   4   2   6      263.16      279.27      2.64 o 
   5   2   6      217.67      199.64      2.93 o 
   6   2   6        2.94        2.71      1.87 o 
   7   2   6        3.99        0.33      3.50 o 
   0   3   6      655.65      678.13      3.24 o 
   1   3   6     1128.37     1157.63      3.68 o 
   2   3   6       91.61       94.23      1.01 o 
   3   3   6       58.18       54.49      0.87 o 
   4   3   6     1064.28     1103.73      6.37 o 
   5   3   6      291.21      294.16      3.49 o 
   6   3   6       30.13       34.61      2.57 o 
   7   3   6        1.44       -1.43      3.76 o 
   0   4   6     1357.67     1461.02      6.24 o 
   1   4   6     6300.74     6483.49     17.06 o 
   2   4   6       50.50       62.53      0.92 o 
   3   4   6      475.37      486.85      2.66 o 
   4   4   6      199.59      195.20      2.36 o 
   5   4   6       34.00       30.11      1.68 o 
   6   4   6        4.56        6.69      2.25 o 
   7   4   6       14.23       11.76      4.25 o 
   0   5   6     2431.30     2687.89     10.43 o 
   1   5   6     1020.73     1132.17      3.73 o 
   2   5   6     1906.92     1981.02      6.80 o 
   3   5   6      172.91      187.47      1.71 o 
   4   5   6       76.82       83.96      1.87 o 
   5   5   6        5.02        5.13      1.42 o 
   6   5   6       18.49       18.42      2.89 o 
   7   5   6        5.27        8.06      4.71 o 
   0   6   6     1167.20     1220.00      5.91 o 
   1   6   6     1959.74     2061.66      6.57 o 
   2   6   6      392.77      406.38      2.30 o 
   3   6   6        3.06        2.37      0.90 o 
   4   6   6       91.65       91.57      2.09 o 
   5   6   6      113.28      118.85      3.06 o 
   6   6   6        5.93        7.68      3.10 o 
   7   6   6        0.33       -2.74      6.75 o 
   0   7   6     2076.53     2285.39     10.34 o 
   1   7   6        1.72        0.05      0.55 o 
   2   7   6      246.27      241.82      2.23 o 
   3   7   6      168.44      173.71      2.44 o 
   4   7   6      127.32      120.40      2.52 o 
   5   7   6      143.24      140.05      5.21 o 
   6   7   6       30.36       24.54      5.97 o 
   0   8   6       24.05       19.71      1.15 o 
   1   8   6      145.69      160.03      1.83 o 
   2   8   6        3.44        3.77      0.93 o 
   3   8   6      228.09      199.95      2.77 o 
   4   8   6        7.98        7.87      1.56 o 
   5   8   6      237.36      229.51      5.81 o 
   6   8   6       22.69       25.20      6.14 o 
   0   9   6      173.17      192.86      3.04 o 
   1   9   6       53.33       49.25      1.44 o 
   2   9   6      113.37      111.43      2.00 o 
   3   9   6       28.02       23.21      1.53 o 
   4   9   6      232.32      234.70      4.64 o 
   5   9   6       82.11       81.03      5.11 o 
   6   9   6       11.13        2.84      5.31 o 
   0  10   6       34.87       34.78      1.91 o 
   1  10   6      258.72      249.30      3.14 o 
   2  10   6        8.70       10.39      1.36 o 
   3  10   6       72.45       76.78      2.46 o 
   4  10   6       68.14       65.38      3.87 o 
   5  10   6       13.81       19.62      4.56 o 
   6  10   6        2.11       -4.41      5.29 o 
   0  11   6       25.74       26.79      2.02 o 
   1  11   6        1.21        0.35      1.25 o 
   2  11   6       17.18       12.40      1.90 o 
   3  11   6       67.84       66.75      2.72 o 
   4  11   6       51.18       50.13      3.76 o 
   5  11   6        9.68        6.88      3.56 o 
   0  12   6       54.14       48.98      2.72 o 
   1  12   6       20.59       15.80      2.05 o 
   2  12   6       97.76       97.11      3.49 o 
   3  12   6       88.35       96.95      3.85 o 
   4  12   6       25.45       25.52      5.39 o 
   5  12   6       20.20       15.91      4.03 o 
   0  13   6       65.41       75.81      3.58 o 
   1  13   6       35.02       33.65      3.15 o 
   2  13   6       39.77       44.54      3.56 o 
   3  13   6      155.05      175.93      6.53 o 
   4  13   6       69.86       80.38      6.33 o 
   0  14   6        1.57        0.66      3.47 o 
   1  14   6      112.97      116.61      4.57 o 
   2  14   6      179.74      198.21      7.11 o 
   3  14   6       93.53       99.44      8.68 o 
   4  14   6       25.17       36.33      9.11 o 
   0  15   6      102.61      101.58      7.17 o 
   1  15   6        1.79        2.51      3.18 o 
   2  15   6       40.64       35.92      5.42 o 
   3  15   6       26.69       24.58      5.58 o 
   0  16   6       15.98       26.27      6.38 o 
   1  16   6      273.22      299.67     10.61 o 
   2  16   6       16.43       13.81      5.76 o 
   0  17   6       57.25       75.62      8.44 o 
   1  17   6       37.60       48.39      5.52 o 
   1   0   7      180.97      166.40      1.38 o 
   2   0   7     2438.87     2586.62     11.44 o 
   3   0   7       71.19       76.34      1.35 o 
   4   0   7      103.47      115.76      3.48 o 
   5   0   7        0.02       -1.04      1.58 o 
   6   0   7        5.10        4.09      2.93 o 
   7   0   7        5.32       13.07      4.87 o 
   0   1   7      212.26      199.86      1.38 o 
   1   1   7     3715.62     3811.50     10.59 o 
   2   1   7     1549.88     1635.66      5.76 o 
   3   1   7      176.03      199.75      1.61 o 
   4   1   7       69.45       65.42      1.44 o 
   5   1   7      147.87      152.66      2.48 o 
   6   1   7       13.28       14.60      2.08 o 
   7   1   7        8.55        6.77      4.94 o 
   0   2   7      110.54      101.21      1.07 o 
   1   2   7      448.45      422.85      1.73 o 
   2   2   7      308.67      328.95      1.85 o 
   3   2   7      512.63      501.81      2.55 o 
   4   2   7      171.81      173.32      2.19 o 
   5   2   7       25.47       23.45      1.50 o 
   6   2   7       12.23        9.00      2.10 o 
   7   2   7        1.04       -0.44      3.87 o 
   0   3   7        0.06       -0.50      0.50 o 
   1   3   7      157.56      156.80      1.05 o 
   2   3   7       87.04       91.09      0.91 o 
   3   3   7      708.37      745.25      3.55 o 
   4   3   7       16.38       20.59      1.15 o 
   5   3   7       12.99       15.85      1.44 o 
   6   3   7        0.77        3.25      1.98 o 
   7   3   7       26.64       18.57      5.40 o 
   0   4   7      973.55      998.26      4.81 o 
   1   4   7     1314.63     1313.45      4.20 o 
   2   4   7     1284.24     1389.88      4.97 o 
   3   4   7       49.68       52.02      0.99 o 
   4   4   7       58.48       51.66      1.38 o 
   5   4   7       97.77      104.11      2.59 o 
   6   4   7       18.91       18.53      2.39 o 
   7   4   7        0.26        0.59      4.04 o 
   0   5   7      528.83      591.09      3.30 o 
   1   5   7      933.88      952.40      3.36 o 
   2   5   7      346.02      389.95      2.15 o 
   3   5   7       17.53       19.11      0.97 o 
   4   5   7       42.18       48.47      1.55 o 
   5   5   7        4.86        7.99      1.54 o 
   6   5   7        9.73        6.87      2.78 o 
   7   5   7       12.84        9.44      4.89 o 
   0   6   7     1017.36     1065.93      5.88 o 
   1   6   7     1367.31     1411.85      4.97 o 
   2   6   7      618.48      589.09      3.15 o 
   3   6   7       92.03       92.61      1.71 o 
   4   6   7      161.89      148.78      2.47 o 
   5   6   7       79.84       77.81      2.69 o 
   6   6   7        7.65        7.42      3.36 o 
   0   7   7      221.88      224.92      2.22 o 
   1   7   7      183.35      177.62      1.60 o 
   2   7   7      314.35      327.85      2.69 o 
   3   7   7       80.38       75.97      1.80 o 
   4   7   7       57.65       59.75      1.97 o 
   5   7   7        1.56       -0.11      1.91 o 
   6   7   7        4.94        6.54      5.76 o 
   0   8   7       81.97       74.43      1.77 o 
   1   8   7       19.84       24.90      0.99 o 
   2   8   7      119.60      118.41      1.90 o 
   3   8   7       68.94       66.11      1.81 o 
   4   8   7       62.26       60.67      2.46 o 
   5   8   7       58.83       61.90      4.19 o 
   6   8   7        0.09        0.54      3.68 o 
   0   9   7       36.25       39.86      1.69 o 
   1   9   7      185.43      190.71      2.39 o 
   2   9   7      263.86      251.20      2.88 o 
   3   9   7       42.17       39.10      1.85 o 
   4   9   7      161.68      159.66      3.75 o 
   5   9   7       70.23       70.99      4.74 o 
   6   9   7       12.09        6.91      5.69 o 
   0  10   7      169.82      168.52      4.73 o 
   1  10   7       54.95       55.41      1.72 o 
   2  10   7      262.82      244.12      3.31 o 
   3  10   7       71.11       71.03      2.66 o 
   4  10   7       28.76       28.88      2.23 o 
   5  10   7        1.83        5.55      3.81 o 
   6  10   7       11.14       10.93      6.03 o 
   0  11   7        0.02       -0.36      1.59 o 
   1  11   7      257.47      244.71      3.53 o 
   2  11   7        3.61        2.78      1.76 o 
   3  11   7      267.74      262.88      4.54 o 
   4  11   7       54.03       61.17      4.01 o 
   5  11   7       15.40       12.97      4.78 o 
   0  12   7        0.83        0.45      1.65 o 
   1  12   7       95.76       93.56      3.11 o 
   2  12   7      230.84      220.35      6.10 o 
   3  12   7       22.42       20.05      2.36 o 
   4  12   7       34.20       39.28      5.13 o 
   5  12   7        2.78        3.24      4.02 o 
   0  13   7       23.90       17.33      4.31 o 
   1  13   7       25.87       28.56      2.76 o 
   2  13   7      115.79       99.64      4.36 o 
   3  13   7       60.12       66.87      3.76 o 
   4  13   7       27.53       36.76      5.39 o 
   0  14   7       63.72       59.23      5.72 o 
   1  14   7       15.88       19.42      2.69 o 
   2  14   7        1.23        4.50      4.07 o 
   3  14   7      118.16      132.27     11.15 o 
   4  14   7       15.75       15.18      5.09 o 
   0  15   7       62.00       58.81      7.05 o 
   1  15   7       34.27       39.10      4.04 o 
   2  15   7       99.57      119.76      7.98 o 
   3  15   7       60.96       70.68      6.76 o 
   0  16   7       48.93       63.13      7.51 o 
   1  16   7       18.21       21.67      4.21 o 
   2  16   7       16.49       24.40      6.15 o 
   0  17   7      333.16      376.24     14.46 o 
   0   0   8      344.91      315.54      2.82 o 
   1   0   8       12.34       13.72      0.61 o 
   2   0   8     3833.28     4156.17     18.30 o 
   3   0   8      570.50      633.41      4.21 o 
   4   0   8       75.37       71.89      2.64 o 
   5   0   8       21.96       20.93      1.98 o 
   6   0   8       15.87       17.41      2.85 o 
   7   0   8        0.03        2.00      4.68 o 
   0   1   8       52.10       47.33      0.77 o 
   1   1   8     2455.05     2584.56      7.45 o 
   2   1   8      453.09      460.93      2.22 o 
   3   1   8     1348.91     1369.49      5.61 o 
   4   1   8      107.14      109.82      1.75 o 
   5   1   8      104.88      104.67      2.29 o 
   6   1   8       21.37       27.93      2.48 o 
   7   1   8       31.25       32.55      4.47 o 
   0   2   8       15.88       17.76      0.63 o 
   1   2   8     1242.91     1266.93      4.03 o 
   2   2   8     1456.05     1604.39      6.00 o 
   3   2   8      130.54      132.12      1.54 o 
   4   2   8      346.71      338.51      2.89 o 
   5   2   8      258.11      249.93      3.43 o 
   6   2   8       18.19       20.26      2.39 o 
   7   2   8        2.92        2.95      3.37 o 
   0   3   8       95.82      102.76      1.18 o 
   1   3   8      109.42      111.09      0.95 o 
   2   3   8      422.62      492.24      2.29 o 
   3   3   8      543.20      540.62      3.11 o 
   4   3   8      431.63      415.69      3.47 o 
   5   3   8        5.75        4.50      1.32 o 
   6   3   8        5.37        9.30      1.97 o 
   7   3   8        9.75       11.24      4.43 o 
   0   4   8       44.21       52.60      1.00 o 
   1   4   8      169.27      162.09      1.19 o 
   2   4   8      301.24      306.66      1.80 o 
   3   4   8     1255.76     1258.39      6.05 o 
   4   4   8      129.97      135.93      1.96 o 
   5   4   8       42.20       44.46      2.09 o 
   6   4   8        1.29       -0.40      1.91 o 
   7   4   8       24.92       26.24      6.45 o 
   0   5   8       64.06       60.43      1.13 o 
   1   5   8      367.23      353.67      1.87 o 
   2   5   8      237.67      246.74      1.77 o 
   3   5   8      199.95      201.13      2.15 o 
   4   5   8      100.37      101.64      1.99 o 
   5   5   8       80.75       81.73      2.56 o 
   6   5   8       13.60       13.09      2.55 o 
   7   5   8        6.96        1.02     10.97 o 
   0   6   8       29.14       35.87      1.13 o 
   1   6   8       97.28       95.19      1.05 o 
   2   6   8      207.52      210.65      1.88 o 
   3   6   8      202.53      215.14      2.31 o 
   4   6   8       18.00       16.94      1.40 o 
   5   6   8      108.71      109.06      3.21 o 
   6   6   8        2.75        8.53      3.78 o 
   0   7   8       68.45       66.01      1.60 o 
   1   7   8      141.84      154.92      1.61 o 
   2   7   8      375.83      380.95      2.95 o 
   3   7   8      725.94      666.88      4.86 o 
   4   7   8        1.56        1.37      1.27 o 
   5   7   8        2.21        1.10      1.87 o 
   6   7   8        4.24        3.77      4.09 o 
   0   8   8       67.21       75.26      2.09 o 
   1   8   8      106.59      107.00      1.76 o 
   2   8   8      478.74      473.69      3.79 o 
   3   8   8     1033.47      971.93      6.63 o 
   4   8   8       49.28       51.20      1.96 o 
   5   8   8        8.52        9.52      2.72 o 
   6   8   8        8.12       16.55      4.53 o 
   0   9   8      519.01      528.96      5.98 o 
   1   9   8       46.15       38.56      1.35 o 
   2   9   8      558.22      538.53      4.75 o 
   3   9   8       58.71       61.74      2.19 o 
   4   9   8       96.88       97.70      3.23 o 
   5   9   8        0.94        2.12      3.03 o 
   6   9   8       54.75       62.28      5.91 o 
   0  10   8        1.46        0.90      1.98 o 
   1  10   8       85.84       85.08      1.96 o 
   2  10   8      274.15      240.07      4.56 o 
   3  10   8      228.24      220.61      4.63 o 
   4  10   8        4.43        1.08      1.96 o 
   5  10   8        4.29       -1.17      3.74 o 
   0  11   8      375.87      340.12      6.87 o 
   1  11   8      208.31      179.83      3.30 o 
   2  11   8       31.32       35.18      2.28 o 
   3  11   8       42.32       45.57      2.36 o 
   4  11   8       26.50       24.43      3.47 o 
   5  11   8        1.03        0.65      4.62 o 
   0  12   8       61.60       48.29      4.18 o 
   1  12   8        8.97        8.65      2.00 o 
   2  12   8      100.22      102.44      4.07 o 
   3  12   8       23.96       23.80      2.19 o 
   4  12   8       16.73       17.55      3.58 o 
   5  12   8       49.44       56.33      6.47 o 
   0  13   8        3.50       -1.83      5.85 o 
   1  13   8       85.27       75.05      3.28 o 
   2  13   8      162.56      169.89      5.90 o 
   3  13   8        4.89        0.09      3.22 o 
   4  13   8       67.30       62.89      6.88 o 
   0  14   8       15.10       11.54      4.54 o 
   1  14   8       38.27       40.65      3.55 o 
   2  14   8        3.97        0.09      4.42 o 
   3  14   8       81.77       81.35      7.43 o 
   4  14   8       50.58       57.35      6.21 o 
   0  15   8        4.31       -2.80      4.87 o 
   1  15   8       32.38       37.55      4.19 o 
   2  15   8       55.93       63.53      7.56 o 
   3  15   8       13.17       16.87      6.79 o 
   0  16   8        6.12        8.65      5.92 o 
   1  16   8       88.50       97.98      6.95 o 
   2  16   8       48.45       44.74      7.43 o 
   1   0   9       50.49       58.53      0.96 o 
   2   0   9      743.57      796.75      4.31 o 
   3   0   9      273.36      289.30      2.57 o 
   4   0   9       32.91       34.98      1.69 o 
   5   0   9       15.43       14.06      2.25 o 
   6   0   9        0.21       -1.07      2.71 o 
   7   0   9        8.94        9.97      7.60 o 
   0   1   9      154.85      138.98      1.36 o 
   1   1   9     4661.10     5025.92     14.08 o 
   2   1   9      463.42      465.46      2.26 o 
   3   1   9      225.71      225.08      1.94 o 
   4   1   9      379.99      387.46      3.12 o 
   5   1   9       31.35       33.27      1.64 o 
   6   1   9        5.22        4.48      1.74 o 
   7   1   9        5.98        8.01      3.87 o 
   0   2   9       98.14      109.91      1.20 o 
   1   2   9     1078.50     1105.66      3.64 o 
   2   2   9      683.90      701.16      3.32 o 
   3   2   9       39.90       50.50      1.19 o 
   4   2   9      268.15      267.98      2.72 o 
   5   2   9      213.69      211.37      3.22 o 
   6   2   9        2.37        1.46      1.85 o 
   7   2   9        6.96        7.25      3.87 o 
   0   3   9        9.26        7.36      0.60 o 
   1   3   9       85.56       87.39      1.00 o 
   2   3   9      184.92      196.80      1.47 o 
   3   3   9      708.54      713.62      4.47 o 
   4   3   9      665.59      642.19      4.80 o 
   5   3   9       90.64       89.97      2.64 o 
   6   3   9       12.39       11.93      2.34 o 
   7   3   9       19.15       26.79      4.42 o 
   0   4   9       24.19       23.90      0.80 o 
   1   4   9      265.05      266.74      1.63 o 
   2   4   9      260.60      261.78      1.75 o 
   3   4   9      275.11      287.73      2.48 o 
   4   4   9      238.34      238.69      2.67 o 
   5   4   9      154.06      163.21      3.28 o 
   6   4   9       32.89       42.63      2.82 o 
   7   4   9       12.07       10.65      4.89 o 
   0   5   9        1.38        1.34      0.69 o 
   1   5   9      121.64      124.94      1.17 o 
   2   5   9      155.10      150.73      1.43 o 
   3   5   9      213.29      199.58      2.14 o 
   4   5   9      159.16      160.86      2.43 o 
   5   5   9       29.89       31.74      2.10 o 
   6   5   9        2.70        2.65      2.37 o 
   0   6   9       11.54       17.56      0.98 o 
   1   6   9       57.29       61.25      0.95 o 
   2   6   9      133.47      160.17      1.86 o 
   3   6   9      594.08      591.95      4.24 o 
   4   6   9      208.85      198.68      3.13 o 
   5   6   9       10.04        8.91      1.81 o 
   6   6   9        5.50        4.92      3.40 o 
   0   7   9      305.53      296.16      3.23 o 
   1   7   9       28.27       21.28      0.93 o 
   2   7   9      324.93      334.02      2.93 o 
   3   7   9      139.09      136.06      2.20 o 
   4   7   9       73.24       76.85      3.51 o 
   5   7   9       16.31       17.79      2.39 o 
   6   7   9       27.27       24.14      4.95 o 
   0   8   9       84.70       88.87      2.21 o 
   1   8   9       31.20       32.22      1.25 o 
   2   8   9      354.99      330.62      3.12 o 
   3   8   9      110.80      120.63      2.42 o 
   4   8   9      164.19      157.74      3.61 o 
   5   8   9       15.46       18.88      2.93 o 
   6   8   9       12.95       15.48      5.54 o 
   0   9   9      707.76      665.14      7.52 o 
   1   9   9      184.09      174.94      2.43 o 
   2   9   9      133.88      115.81      2.34 o 
   3   9   9      357.08      337.30      4.37 o 
   4   9   9       53.83       48.44      2.42 o 
   5   9   9       10.23       15.35      4.44 o 
   6   9   9       11.35        1.55      5.94 o 
   0  10   9      630.85      534.81      7.56 o 
   1  10   9      140.77      166.70      3.24 o 
   2  10   9       12.69        7.05      1.53 o 
   3  10   9      151.38      149.62      4.23 o 
   4  10   9       30.51       37.54      3.12 o 
   5  10   9       36.28       28.37      4.87 o 
   0  11   9       26.61       26.58      3.30 o 
   1  11   9      314.11      265.41      4.27 o 
   2  11   9       96.11       83.13      3.18 o 
   3  11   9        3.09        1.57      2.37 o 
   4  11   9        2.01        0.01      2.78 o 
   5  11   9       14.92       25.66      5.66 o 
   0  12   9        0.47        0.95      3.08 o 
   1  12   9      234.86      230.08      5.91 o 
   2  12   9        9.17       11.27      2.27 o 
   3  12   9      106.25      107.70      5.38 o 
   4  12   9       45.02       41.31      4.70 o 
   5  12   9      159.64      178.47      9.41 o 
   0  13   9       30.06       35.15      4.96 o 
   1  13   9       17.84       13.45      2.55 o 
   2  13   9        0.44        1.55      2.76 o 
   3  13   9        6.88        8.89      3.74 o 
   4  13   9       92.28       99.31      6.89 o 
   0  14   9        6.58       11.94      4.42 o 
   1  14   9        9.78       11.56      3.07 o 
   2  14   9        2.41       -1.30      2.95 o 
   3  14   9       25.69       23.20      5.42 o 
   0  15   9       67.06       79.72      7.41 o 
   1  15   9       11.52        7.80      4.92 o 
   2  15   9        9.68        6.21      5.39 o 
   3  15   9       26.17       25.44      5.73 o 
   0  16   9        3.76       12.07      5.80 o 
   1  16   9       43.32       43.81      8.64 o 
   2  16   9       13.79        2.60      5.75 o 
   0   0  10     1116.84     1336.08      8.68 o 
   1   0  10     1873.72     1981.42      8.47 o 
   2   0  10        5.74        6.44      0.67 o 
   3   0  10      139.31      141.69      2.18 o 
   4   0  10       47.32       46.58      1.83 o 
   5   0  10       42.34       36.89      2.65 o 
   6   0  10        9.56        9.47      2.82 o 
   7   0  10        3.53       -1.41      5.24 o 
   0   1  10        0.22       -0.23      0.57 o 
   1   1  10     2726.56     2876.03      8.58 o 
   2   1  10      827.15      837.03      3.42 o 
   3   1  10       42.43       50.14      1.26 o 
   4   1  10      267.09      249.55      2.65 o 
   5   1  10      120.81      121.07      2.63 o 
   6   1  10        0.88        3.90      1.98 o 
   7   1  10        2.84        1.69      3.84 o 
   0   2  10      465.24      531.01      2.96 o 
   1   2  10      261.68      285.55      1.55 o 
   2   2  10        9.45        7.55      0.56 o 
   3   2  10      185.42      201.97      2.20 o 
   4   2  10      745.87      743.99      4.96 o 
   5   2  10      628.28      591.71      5.83 o 
   6   2  10       44.51       50.05      3.18 o 
   7   2  10        2.02        3.05      3.73 o 
   0   3  10      199.38      198.93      1.73 o 
   1   3  10      407.42      391.62      1.86 o 
   2   3  10      131.42      128.16      1.21 o 
   3   3  10      202.57      186.11      2.83 o 
   4   3  10      148.88      151.37      2.55 o 
   5   3  10       18.56       21.90      1.68 o 
   6   3  10       11.33       10.64      2.42 o 
   7   3  10        0.65        3.48      4.38 o 
   0   4  10      363.74      382.33      2.66 o 
   1   4  10      235.40      237.28      1.58 o 
   2   4  10      337.81      325.01      2.19 o 
   3   4  10      166.28      161.40      1.96 o 
   4   4  10      325.57      320.40      3.13 o 
   5   4  10      120.77      107.69      2.62 o 
   6   4  10        9.48        7.39      2.58 o 
   0   5  10     1023.69     1069.26      5.70 o 
   1   5  10      392.11      399.77      2.34 o 
   2   5  10      105.06      105.08      1.41 o 
   3   5  10       20.15       19.51      1.05 o 
   4   5  10      255.46      238.16      2.94 o 
   5   5  10       47.69       50.00      2.29 o 
   6   5  10        7.09        6.51      3.77 o 
   0   6  10      136.97      135.71      1.98 o 
   1   6  10      406.42      413.70      2.47 o 
   2   6  10      196.95      206.06      2.19 o 
   3   6  10      452.06      440.40      3.76 o 
   4   6  10      108.10      108.10      2.60 o 
   5   6  10        9.32        6.26      1.77 o 
   6   6  10        3.11        0.75      4.05 o 
   0   7  10       11.41       15.88      1.34 o 
   1   7  10      123.85      111.50      1.69 o 
   2   7  10      141.61      139.24      2.27 o 
   3   7  10      534.86      516.22      4.41 o 
   4   7  10      282.46      277.75      4.27 o 
   5   7  10       46.28       44.57      3.10 o 
   6   7  10       22.73       19.15      5.18 o 
   0   8  10       74.73       71.51      2.21 o 
   1   8  10        0.23       -0.13      0.96 o 
   2   8  10       16.99       19.91      1.37 o 
   3   8  10      123.38      122.75      2.62 o 
   4   8  10      465.62      440.83      6.20 o 
   5   8  10       71.56       66.34      4.54 o 
   6   8  10        0.82        3.08      4.62 o 
   0   9  10        3.29        4.57      1.76 o 
   1   9  10       75.08      100.88      2.12 o 
   2   9  10      245.62      220.97      2.96 o 
   3   9  10       47.80       51.23      2.30 o 
   4   9  10       88.32       80.79      3.15 o 
   5   9  10       14.71       15.39      4.47 o 
   0  10  10      461.19      376.90      5.97 o 
   1  10  10        0.66       -0.52      1.30 o 
   2  10  10       73.08       77.10      2.42 o 
   3  10  10       27.65       33.26      3.00 o 
   4  10  10       11.50        9.79      2.95 o 
   5  10  10       14.87       12.33      4.47 o 
   0  11  10      432.89      421.50      9.18 o 
   1  11  10        3.50        9.51      1.91 o 
   2  11  10       58.68       45.67      2.54 o 
   3  11  10       19.03       21.25      3.72 o 
   4  11  10        4.19       -0.16      2.71 o 
   5  11  10       25.98       32.23      8.80 o 
   0  12  10      143.00      105.30      6.14 o 
   1  12  10       49.45       49.49      3.33 o 
   2  12  10        0.97        3.61      2.11 o 
   3  12  10       33.43       37.06      4.10 o 
   4  12  10       15.73       14.48      4.33 o 
   0  13  10       13.30       10.49      4.06 o 
   1  13  10        2.59       -1.21      2.00 o 
   2  13  10        1.54       -0.32      2.34 o 
   3  13  10        2.34        1.86      4.23 o 
   4  13  10        6.85        2.40      4.50 o 
   0  14  10       25.08       29.45      5.70 o 
   1  14  10       24.65       22.44      4.22 o 
   2  14  10        0.27       -4.23      4.23 o 
   3  14  10       13.07       14.98      5.19 o 
   0  15  10        0.81       -3.78      5.38 o 
   1  15  10       11.38        4.26      4.60 o 
   2  15  10       15.16       14.79      5.27 o 
   0  16  10       18.88       22.01      6.20 o 
   1  16  10        5.19       -1.27      4.67 o 
   1   0  11      261.09      291.92      2.26 o 
   2   0  11      387.56      393.98      3.06 o 
   3   0  11       14.57       17.68      1.13 o 
   4   0  11      113.37      109.94      2.63 o 
   5   0  11       13.45       15.55      3.54 o 
   6   0  11       50.82       56.64      4.21 o 
   7   0  11        9.24        7.37      6.76 o 
   0   1  11        7.85        4.86      0.65 o 
   1   1  11      368.57      374.54      1.89 o 
   2   1  11      508.27      505.79      2.44 o 
   3   1  11      183.74      188.89      2.32 o 
   4   1  11      238.87      221.37      2.46 o 
   5   1  11       93.25       92.72      2.56 o 
   6   1  11       18.78       20.43      2.33 o 
   7   1  11       45.62       59.14      7.67 o 
   0   2  11       64.53       69.43      1.20 o 
   1   2  11      146.07      143.54      1.13 o 
   2   2  11       43.53       44.75      0.76 o 
   3   2  11       68.93       69.74      1.69 o 
   4   2  11       37.27       36.80      1.46 o 
   5   2  11       13.21       11.19      1.55 o 
   6   2  11       58.49       62.85      4.31 o 
   0   3  11       14.42       22.96      0.81 o 
   1   3  11       70.90       67.46      0.86 o 
   2   3  11       49.53       52.83      0.96 o 
   3   3  11       88.93       88.04      1.90 o 
   4   3  11      480.05      456.07      4.28 o 
   5   3  11      326.41      311.25      4.44 o 
   6   3  11       11.55        5.37      3.09 o 
   0   4  11       54.13       49.93      1.09 o 
   1   4  11      195.81      186.21      1.46 o 
   2   4  11      283.43      275.83      2.11 o 
   3   4  11       19.25       20.52      1.00 o 
   4   4  11      272.17      263.40      2.94 o 
   5   4  11       73.12       70.48      2.31 o 
   6   4  11        4.28        4.87      3.93 o 
   0   5  11        1.10        2.14      0.82 o 
   1   5  11       20.52       26.65      0.87 o 
   2   5  11       82.35       79.59      1.57 o 
   3   5  11        6.79        7.42      0.97 o 
   4   5  11      113.57      107.60      2.36 o 
   5   5  11       17.50       19.87      1.91 o 
   6   5  11        2.04       -1.04      4.17 o 
   0   6  11       78.88       69.90      1.73 o 
   1   6  11       80.21       87.82      1.39 o 
   2   6  11      169.67      157.15      2.18 o 
   3   6  11      205.08      188.35      2.58 o 
   4   6  11       70.12       70.46      2.21 o 
   5   6  11        5.63        3.79      1.81 o 
   6   6  11        2.32        2.88      4.53 o 
   0   7  11      139.65      145.41      2.69 o 
   1   7  11       51.06       52.00      1.35 o 
   2   7  11       62.86       65.98      1.77 o 
   3   7  11      398.23      356.67      4.03 o 
   4   7  11       16.45       16.05      1.83 o 
   5   7  11       36.86       46.04      3.04 o 
   6   7  11        0.86        0.83      4.64 o 
   0   8  11       56.94       56.63      2.33 o 
   1   8  11       16.85       15.86      1.21 o 
   2   8  11      260.27      231.57      2.92 o 
   3   8  11       86.13       88.18      2.41 o 
   4   8  11      182.54      175.72      4.10 o 
   5   8  11       53.78       56.12      4.33 o 
   6   8  11        5.58       11.30      5.09 o 
   0   9  11      106.77      118.75      3.35 o 
   1   9  11      482.97      428.56      4.40 o 
   2   9  11       12.89       15.00      1.58 o 
   3   9  11       78.21       79.53      2.67 o 
   4   9  11       41.39       38.56      2.58 o 
   5   9  11       66.59       66.31      5.84 o 
   0  10  11       65.46       93.90      3.89 o 
   1  10  11      103.32       96.69      2.58 o 
   2  10  11       30.91       16.99      1.85 o 
   3  10  11       77.20       84.74      3.90 o 
   4  10  11       60.72       60.56      4.36 o 
   5  10  11       36.11       36.49      5.96 o 
   0  11  11       14.37       30.98      3.85 o 
   1  11  11        1.82        4.32      1.63 o 
   2  11  11       22.86       25.47      2.17 o 
   3  11  11       37.42       36.92      3.62 o 
   4  11  11        4.46       11.50      6.24 o 
   5  11  11       13.73       10.27      5.46 o 
   0  12  11      182.68      179.88      8.40 o 
   1  12  11        4.30        4.34      2.12 o 
   2  12  11       21.30       26.58      2.58 o 
   3  12  11       20.76       23.05      3.73 o 
   4  12  11       29.61       44.64      7.05 o 
   0  13  11       19.55       19.81      4.45 o 
   1  13  11       25.93       14.10      3.73 o 
   2  13  11       52.53       59.42      3.81 o 
   3  13  11        0.86        1.73      4.39 o 
   4  13  11       63.71       70.82      5.99 o 
   0  14  11        2.99       -2.35      4.44 o 
   1  14  11        2.43        3.06      4.33 o 
   2  14  11       18.90       23.09      5.33 o 
   3  14  11        2.43       -2.78      6.11 o 
   0  15  11        0.34       -4.74      4.74 o 
   1  15  11        9.58       11.65      5.54 o 
   2  15  11       15.43       15.11      5.37 o 
   0  16  11        0.15        3.20      5.33 o 
   1  16  11        8.08        8.48      4.89 o 
   0   0  12       63.25       65.50      1.68 o 
   1   0  12       38.95       34.51      1.01 o 
   2   0  12      450.63      415.67      3.42 o 
   3   0  12        1.05        0.69      0.92 o 
   4   0  12       93.31       89.82      2.94 o 
   5   0  12       14.75       17.70      2.35 o 
   6   0  12       49.70       74.73     13.24 o 
   0   1  12       12.80       14.29      0.81 o 
   1   1  12      452.90      432.12      2.17 o 
   2   1  12      103.47      103.28      1.16 o 
   3   1  12       41.80       37.92      1.11 o 
   4   1  12       50.03       47.30      1.57 o 
   5   1  12       72.73       81.05      2.44 o 
   6   1  12       66.60       66.04      3.58 o 
   0   2  12      163.24      165.22      1.77 o 
   1   2  12       91.01      101.70      1.06 o 
   2   2  12      175.68      180.30      1.49 o 
   3   2  12      427.75      413.24      3.84 o 
   4   2  12      133.12      120.47      2.79 o 
   5   2  12       19.73       15.92      1.63 o 
   6   2  12      113.00      123.20      7.05 o 
   0   3  12        0.06        0.45      0.65 o 
   1   3  12      197.09      206.52      1.50 o 
   2   3  12       21.42       19.16      0.86 o 
   3   3  12      472.84      458.13      4.36 o 
   4   3  12      130.15      123.23      2.93 o 
   5   3  12        7.92        8.85      1.52 o 
   6   3  12       20.85       11.42      4.64 o 
   0   4  12      323.89      358.19      2.77 o 
   1   4  12      112.02      122.88      1.32 o 
   2   4  12      516.88      494.05      3.42 o 
   3   4  12      148.38      136.19      1.97 o 
   4   4  12      240.87      229.69      2.94 o 
   5   4  12        6.85        9.66      1.69 o 
   6   4  12        5.35       -0.01      4.27 o 
   0   5  12       61.74       64.75      1.43 o 
   1   5  12       30.09       31.04      0.99 o 
   2   5  12      354.65      362.44      3.19 o 
   3   5  12      217.09      222.22      2.69 o 
   4   5  12       39.41       37.12      1.71 o 
   5   5  12        8.41        8.82      1.81 o 
   6   5  12        1.10        4.77      4.72 o 
   0   6  12       36.09       31.42      1.52 o 
   1   6  12      231.19      237.66      2.37 o 
   2   6  12      140.74      138.28      2.13 o 
   3   6  12      421.36      409.36      4.29 o 
   4   6  12       88.78       90.34      2.44 o 
   5   6  12       15.50       21.43      2.45 o 
   6   6  12       10.78        1.71      4.64 o 
   0   7  12        8.48        6.91      1.45 o 
   1   7  12       71.59       71.31      1.48 o 
   2   7  12       56.57       56.24      1.67 o 
   3   7  12      168.47      150.77      3.18 o 
   4   7  12       32.63       33.04      2.14 o 
   5   7  12       50.84       54.98      3.74 o 
   6   7  12       42.35       50.09      6.53 o 
   0   8  12      192.01      184.67      3.59 o 
   1   8  12       48.58       55.88      1.53 o 
   2   8  12      276.33      277.60      3.67 o 
   3   8  12       90.51       81.56      2.76 o 
   4   8  12       63.87       56.64      2.82 o 
   5   8  12       17.31       13.78      3.50 o 
   0   9  12        4.56        1.28      1.67 o 
   1   9  12       18.83       16.00      1.39 o 
   2   9  12        9.88        8.96      1.63 o 
   3   9  12       90.96       91.97      2.92 o 
   4   9  12        9.83        5.84      2.54 o 
   5   9  12       58.90       59.77      5.97 o 
   0  10  12       66.28       60.47      3.63 o 
   1  10  12       73.68       72.06      2.80 o 
   2  10  12       17.89        8.89      2.40 o 
   3  10  12        3.84       -0.20      2.24 o 
   4  10  12        1.49        0.06      5.05 o 
   5  10  12       59.82       51.40      6.64 o 
   0  11  12       14.68       19.82      3.35 o 
   1  11  12      148.48      135.20      3.97 o 
   2  11  12        8.72        6.52      2.27 o 
   3  11  12        1.44        0.69      2.72 o 
   4  11  12       34.73       27.85      8.26 o 
   5  11  12       16.59       12.87      6.13 o 
   0  12  12        0.52       -0.22      3.95 o 
   1  12  12       42.09       36.53      3.51 o 
   2  12  12       35.14       35.94      3.08 o 
   3  12  12       16.47       13.02      3.53 o 
   4  12  12        8.32        7.51      5.90 o 
   0  13  12        0.02       -2.45      4.09 o 
   1  13  12       73.48       96.25      5.45 o 
   2  13  12       34.65       38.52      5.65 o 
   3  13  12      105.17      129.74      7.49 o 
   4  13  12       22.55       17.38      6.86 o 
   0  14  12       34.18       30.24      5.33 o 
   1  14  12        7.58        0.60      5.51 o 
   2  14  12       83.02       85.97      6.90 o 
   3  14  12       25.45       28.51      5.54 o 
   0  15  12        1.57        6.07      7.33 o 
   1  15  12        4.54        3.42      4.76 o 
   2  15  12       40.99       49.69      6.26 o 
   1   0  13       44.07       51.45      1.24 o 
   2   0  13     1143.38     1111.79      7.20 o 
   3   0  13      441.53      409.12      4.39 o 
   4   0  13       38.13       33.35      2.34 o 
   5   0  13       15.53       15.63      2.27 o 
   6   0  13       50.90       59.14      8.89 o 
   0   1  13      323.96      312.53      2.56 o 
   1   1  13      106.71      107.86      1.18 o 
   2   1  13      105.80      112.77      1.39 o 
   3   1  13      233.31      244.83      2.28 o 
   4   1  13       23.18       20.14      1.18 o 
   5   1  13        1.70        0.52      1.59 o 
   6   1  13        2.48        2.53      3.25 o 
   0   2  13       27.56       29.04      1.16 o 
   1   2  13       60.40       62.01      0.94 o 
   2   2  13       11.38        9.61      0.81 o 
   3   2  13       10.50       10.61      1.29 o 
   4   2  13       33.96       32.21      1.98 o 
   5   2  13       30.65       31.25      1.89 o 
   6   2  13       11.55       15.66      4.99 o 
   0   3  13      215.93      220.88      2.51 o 
   1   3  13       89.47       83.83      1.16 o 
   2   3  13      257.51      256.08      2.31 o 
   3   3  13      123.95      126.02      2.45 o 
   4   3  13       79.01       73.49      2.63 o 
   5   3  13        4.62        2.99      1.53 o 
   6   3  13       27.96       34.51      5.73 o 
   0   4  13       41.68       39.46      1.26 o 
   1   4  13     1265.70     1229.05      5.33 o 
   2   4  13      347.82      329.04      2.91 o 
   3   4  13      654.14      609.47      4.63 o 
   4   4  13        0.59        2.41      1.70 o 
   5   4  13      101.61       98.95      3.60 o 
   6   4  13       64.63       65.46      6.59 o 
   0   5  13      451.99      450.59      4.01 o 
   1   5  13       54.72       59.35      1.22 o 
   2   5  13      907.78      859.03      5.94 o 
   3   5  13      127.20      119.21      2.27 o 
   4   5  13       21.84       21.92      1.83 o 
   5   5  13        9.44        6.94      2.04 o 
   6   5  13       32.75       30.63      6.47 o 
   0   6  13      227.40      206.86      3.19 o 
   1   6  13     1174.65     1173.85      7.01 o 
   2   6  13      309.53      300.61      3.13 o 
   3   6  13       88.59       92.53      2.57 o 
   4   6  13       40.44       37.64      1.94 o 
   5   6  13        4.62        4.04      2.13 o 
   6   6  13       15.19       10.39      4.86 o 
   0   7  13       20.88       20.22      1.58 o 
   1   7  13      467.05      440.47      4.28 o 
   2   7  13      397.93      374.20      3.68 o 
   3   7  13       69.49       76.56      2.52 o 
   4   7  13       34.15       31.34      2.35 o 
   5   7  13       46.37       43.15      8.66 o 
   6   7  13       17.61       16.23      5.71 o 
   0   8  13       12.85       15.15      1.78 o 
   1   8  13       58.13       53.98      1.70 o 
   2   8  13      157.87      145.90      3.06 o 
   3   8  13        0.39        0.90      1.70 o 
   4   8  13       77.82       81.11      3.64 o 
   5   8  13        5.81       14.11      4.65 o 
   0   9  13      153.33      142.47      3.59 o 
   1   9  13       82.68       85.05      2.59 o 
   2   9  13       16.14       20.13      1.97 o 
   3   9  13       33.14       27.86      2.54 o 
   4   9  13        0.81        6.09      3.53 o 
   5   9  13       43.34       37.01      5.37 o 
   0  10  13       49.58       67.59      4.64 o 
   1  10  13      128.98      133.26      3.70 o 
   2  10  13       31.79       32.37      2.88 o 
   3  10  13       21.55       18.52      2.87 o 
   4  10  13       16.60       16.87      6.20 o 
   5  10  13       10.35        8.72      5.38 o 
   0  11  13       12.53       15.06      2.87 o 
   1  11  13        7.19        7.32      2.77 o 
   2  11  13       73.49       84.77      3.59 o 
   3  11  13      107.88      122.35      6.44 o 
   4  11  13        6.18       15.69      6.29 o 
   0  12  13       73.61       68.87      5.38 o 
   1  12  13       22.99       26.40      3.70 o 
   2  12  13       62.65       64.24      3.82 o 
   3  12  13       41.79       39.71      5.15 o 
   4  12  13        9.76        1.01      6.03 o 
   0  13  13        8.20        3.19      5.97 o 
   1  13  13       26.45       20.42      3.77 o 
   2  13  13       71.08       78.69      7.37 o 
   3  13  13        3.09       -0.74      4.31 o 
   0  14  13       41.97       46.34     12.98 o 
   1  14  13        6.28        8.94      4.71 o 
   2  14  13       61.51       72.53      6.65 o 
   3  14  13       67.04       71.40      6.65 o 
   0  15  13      135.23      159.38     13.03 o 
   1  15  13       11.83       18.46      5.21 o 
   0   0  14     1202.40     1247.81     10.21 o 
   1   0  14        0.48        1.64      0.89 o 
   2   0  14        3.62        4.15      1.14 o 
   3   0  14       22.92       22.49      1.46 o 
   4   0  14      252.54      251.91      4.80 o 
   5   0  14        3.81        4.24      2.09 o 
   6   0  14        6.54        6.67      6.78 o 
   0   1  14      130.00      122.83      1.87 o 
   1   1  14       31.23       35.75      0.94 o 
   2   1  14       69.45       69.38      1.31 o 
   3   1  14      250.92      245.75      2.40 o 
   4   1  14       90.97       86.73      2.46 o 
   5   1  14       11.19       10.72      1.52 o 
   6   1  14       10.64       10.90      4.98 o 
   0   2  14       82.10       79.15      1.71 o 
   1   2  14      251.60      258.71      1.97 o 
   2   2  14      424.62      427.89      3.10 o 
   3   2  14       41.18       40.27      1.19 o 
   4   2  14      176.00      177.64      3.76 o 
   5   2  14       18.84       24.09      2.34 o 
   6   2  14       81.39       83.00      7.12 o 
   0   3  14        4.95        5.09      1.07 o 
   1   3  14       60.52       63.80      1.31 o 
   2   3  14      391.36      372.39      2.87 o 
   3   3  14       78.71       73.29      1.54 o 
   4   3  14      281.79      261.41      5.51 o 
   5   3  14       35.10       29.61      2.90 o 
   6   3  14      107.58      109.82     12.98 o 
   0   4  14      271.48      266.30      3.44 o 
   1   4  14      876.07      869.36      4.81 o 
   2   4  14      960.60      939.11      5.76 o 
   3   4  14       45.07       45.66      1.53 o 
   4   4  14       11.68        9.84      2.07 o 
   5   4  14       37.49       41.21      3.92 o 
   6   4  14       32.01       32.80      6.09 o 
   0   5  14     3706.48     3675.32     21.54 o 
   1   5  14      967.11      955.49      5.72 o 
   2   5  14      745.41      721.90      4.98 o 
   3   5  14        7.70        9.03      1.28 o 
   4   5  14       85.97       74.75      2.33 o 
   5   5  14       10.26       12.42      4.37 o 
   6   5  14       37.86       34.00      6.17 o 
   0   6  14      937.44      951.69      8.58 o 
   1   6  14     1318.48     1279.55      7.79 o 
   2   6  14      663.19      651.04      5.14 o 
   3   6  14       67.42       73.40      2.29 o 
   4   6  14       68.92       73.92      2.76 o 
   5   6  14       16.74        6.03      5.44 o 
   6   6  14       16.50       15.67      5.75 o 
   0   7  14      155.66      143.96      3.54 o 
   1   7  14      446.29      430.70      4.21 o 
   2   7  14      128.20      125.34      2.45 o 
   3   7  14        0.59       -0.81      1.49 o 
   4   7  14       13.84       11.47      2.09 o 
   5   7  14       79.04       87.20     12.20 o 
   0   8  14        2.04       -0.47      2.03 o 
   1   8  14        1.52        1.29      1.52 o 
   2   8  14       14.51       11.09      1.62 o 
   3   8  14        0.57       -1.43      1.79 o 
   4   8  14       26.51       38.13      3.49 o 
   5   8  14        2.45        1.81      7.83 o 
   0   9  14      127.15      133.03      4.63 o 
   1   9  14       37.09       38.99      1.90 o 
   2   9  14        8.60        7.26      2.00 o 
   3   9  14       10.72        9.78      2.41 o 
   4   9  14        2.78       -0.73      3.39 o 
   5   9  14       29.89       16.06      5.00 o 
   0  10  14        0.86       -0.04      2.94 o 
   1  10  14      152.29      154.43      3.64 o 
   2  10  14        2.29        4.34      2.07 o 
   3  10  14       11.42       10.44      5.03 o 
   4  10  14       23.47       29.35      6.21 o 
   5  10  14       10.22       11.39      6.43 o 
   0  11  14       44.96       44.94      5.29 o 
   1  11  14       31.83       31.75      3.51 o 
   2  11  14       21.86       22.03      2.66 o 
   3  11  14       59.93       69.45      4.08 o 
   4  11  14       10.89       11.08      5.25 o 
   0  12  14        8.94       14.77      8.02 o 
   1  12  14       24.50       25.07      2.93 o 
   2  12  14       67.40       77.82      6.00 o 
   3  12  14        6.68       -0.51      4.05 o 
   4  12  14       13.61       19.54     11.81 o 
   0  13  14        4.86       -5.91      8.02 o 
   1  13  14       10.55       10.59      3.30 o 
   2  13  14       13.50        8.35      4.64 o 
   3  13  14       67.36       78.23      6.30 o 
   0  14  14        3.86        2.30      6.84 o 
   1  14  14        8.92       12.12      4.81 o 
   2  14  14       36.67       39.95      5.89 o 
   0  15  14       50.95       49.86     16.67 o 
   1  15  14       47.30       50.12      6.30 o 
   1   0  15       30.71       34.38      1.42 o 
   2   0  15      231.58      217.64      3.22 o 
   3   0  15        5.40        5.19      1.40 o 
   4   0  15        8.12        6.83      1.64 o 
   5   0  15       49.71       55.62      3.50 o 
   6   0  15        2.49       -4.05      6.18 o 
   0   1  15      488.57      498.19      4.27 o 
   1   1  15       82.06       85.88      1.35 o 
   2   1  15       20.55       21.12      1.07 o 
   3   1  15       20.27       26.51      1.16 o 
   4   1  15      143.71      131.30      2.33 o 
   5   1  15       16.83       13.93      1.91 o 
   6   1  15        6.33       -0.86      4.68 o 
   0   2  15      191.06      180.39      2.65 o 
   1   2  15       64.64       74.80      1.41 o 
   2   2  15       95.18       91.06      1.65 o 
   3   2  15       78.73       60.11      1.54 o 
   4   2  15      172.98      157.42      3.85 o 
   5   2  15      169.72      169.57      5.79 o 
   6   2  15       14.36       12.79      4.88 o 
   0   3  15      107.31      120.29      2.36 o 
   1   3  15      330.02      313.02      2.77 o 
   2   3  15      120.37      112.54      1.79 o 
   3   3  15      251.54      258.32      3.12 o 
   4   3  15       77.68       80.46      3.28 o 
   5   3  15      111.72      103.12      4.55 o 
   6   3  15       24.12       21.62      5.17 o 
   0   4  15      153.53      165.84      3.10 o 
   1   4  15       62.04       65.04      1.60 o 
   2   4  15       34.09       40.18      1.43 o 
   3   4  15       22.56       23.82      1.41 o 
   4   4  15       10.22        8.26      2.06 o 
   5   4  15        7.09        7.48      3.44 o 
   6   4  15       12.95       17.04      5.60 o 
   0   5  15      145.59      142.22      2.65 o 
   1   5  15     1238.49     1208.79      7.19 o 
   2   5  15      108.38      110.90      2.07 o 
   3   5  15       10.11        9.92      1.49 o 
   4   5  15        7.59       10.37      1.80 o 
   5   5  15       30.40       26.15      6.02 o 
   6   5  15       16.52       22.16      6.83 o 
   0   6  15     1558.19     1410.22     11.98 o 
   1   6  15      835.42      802.53      5.56 o 
   2   6  15        4.33        4.51      1.26 o 
   3   6  15        6.90        4.67      1.51 o 
   4   6  15       10.69       12.14      2.27 o 
   5   6  15        9.73        9.48      4.43 o 
   0   7  15      661.59      632.60      7.64 o 
   1   7  15      269.81      263.72      3.54 o 
   2   7  15       79.69       79.54      2.30 o 
   3   7  15       20.38       21.61      1.89 o 
   4   7  15       42.81       48.76      3.28 o 
   5   7  15       19.86       14.88      5.43 o 
   0   8  15       87.59       97.39      4.02 o 
   1   8  15       31.33       32.54      2.11 o 
   2   8  15       89.16       83.86      2.48 o 
   3   8  15        5.60        2.71      1.96 o 
   4   8  15       88.29      100.70      8.72 o 
   5   8  15       48.40       57.74      7.73 o 
   0   9  15       49.00       53.73      3.77 o 
   1   9  15       83.97       77.43      3.08 o 
   2   9  15       30.28       27.51      2.66 o 
   3   9  15       25.32       27.77      2.86 o 
   4   9  15       14.08       23.65      3.95 o 
   5   9  15        6.09        1.62      5.03 o 
   0  10  15      105.17       99.56      5.09 o 
   1  10  15        7.05        7.21      1.92 o 
   2  10  15       24.12       29.81      2.45 o 
   3  10  15       11.85        7.71      3.39 o 
   4  10  15        3.80        2.27      4.89 o 
   0  11  15        9.50        6.34      3.89 o 
   1  11  15        1.52        0.88      1.95 o 
   2  11  15       36.87       43.17      5.46 o 
   3  11  15       36.04       31.60      6.67 o 
   4  11  15        6.63        6.45      5.47 o 
   0  12  15        9.48        8.21      8.44 o 
   1  12  15       81.39       82.42      4.52 o 
   2  12  15       28.30       27.90      5.43 o 
   3  12  15       30.79       35.76      9.22 o 
   0  13  15        0.01       -3.38      8.02 o 
   1  13  15       16.14       12.06      4.45 o 
   2  13  15       58.62       60.54      6.16 o 
   3  13  15       20.95       19.18      6.90 o 
   0  14  15       62.60       40.52     11.61 o 
   1  14  15       67.02       64.83      6.17 o 
   2  14  15      107.22       85.04      6.90 o 
   0   0  16      283.72      273.04      5.46 o 
   1   0  16       49.80       45.99      1.70 o 
   2   0  16       80.18       86.75      2.27 o 
   3   0  16       18.50       16.08      1.74 o 
   4   0  16       46.92       38.37      2.57 o 
   5   0  16        3.76        0.30      2.30 o 
   6   0  16        6.11        3.03      6.05 o 
   0   1  16      112.41      117.69      2.61 o 
   1   1  16      124.55      118.90      1.85 o 
   2   1  16       40.94       39.69      1.28 o 
   3   1  16        0.83       -0.44      1.00 o 
   4   1  16        3.91        2.36      1.62 o 
   5   1  16       24.66       27.28      3.27 o 
   6   1  16        8.62        8.04      5.13 o 
   0   2  16        1.37        0.08      1.22 o 
   1   2  16       19.03       20.09      1.16 o 
   2   2  16      348.27      341.11      2.97 o 
   3   2  16      125.34      107.71      2.08 o 
   4   2  16       12.25       10.07      2.25 o 
   5   2  16       41.72       45.71      5.11 o 
   6   2  16       60.45       56.11      6.23 o 
   0   3  16      105.64      103.11      2.53 o 
   1   3  16      123.47      133.68      2.09 o 
   2   3  16       60.56       69.41      1.58 o 
   3   3  16        5.42        3.31      1.17 o 
   4   3  16       20.94       18.55      2.62 o 
   5   3  16        2.34       -1.29      3.01 o 
   6   3  16       36.33       32.32      5.71 o 
   0   4  16     1593.41     1485.49     12.38 o 
   1   4  16      413.32      406.17      3.73 o 
   2   4  16       18.46       15.97      1.24 o 
   3   4  16       52.71       53.11      1.80 o 
   4   4  16        2.67        3.06      2.37 o 
   5   4  16      103.36      105.09      6.79 o 
   6   4  16       22.74       22.90      7.07 o 
   0   5  16      169.32      172.22      3.75 o 
   1   5  16      792.35      749.01      5.29 o 
   2   5  16       65.48       67.87      1.95 o 
   3   5  16       15.50       18.55      1.67 o 
   4   5  16        9.10        9.23      2.66 o 
   5   5  16       49.17       47.52      5.68 o 
   0   6  16       12.15        9.99      1.76 o 
   1   6  16      238.62      214.02      2.87 o 
   2   6  16      213.94      211.13      3.57 o 
   3   6  16        3.22        2.11      1.49 o 
   4   6  16        0.14        0.22      2.02 o 
   5   6  16       27.00       19.58      6.96 o 
   0   7  16      403.26      365.71      6.03 o 
   1   7  16      188.74      180.08      3.22 o 
   2   7  16        8.55        5.90      1.45 o 
   3   7  16       10.51       13.49      1.86 o 
   4   7  16       26.67       28.78      2.79 o 
   5   7  16        9.98       19.27      5.71 o 
   0   8  16      169.34      143.10      6.14 o 
   1   8  16       74.16       71.40      2.87 o 
   2   8  16      193.94      196.55      3.81 o 
   3   8  16       18.50       12.86      2.43 o 
   4   8  16        2.48        2.78      4.12 o 
   5   8  16       23.49       40.33      7.22 o 
   0   9  16      111.40      109.06      4.76 o 
   1   9  16        9.92       11.53      2.27 o 
   2   9  16       34.28       37.95      2.35 o 
   3   9  16       15.84       11.26      3.09 o 
   4   9  16       29.40       28.62      5.77 o 
   0  10  16        1.69       -0.10      2.62 o 
   1  10  16       56.24       62.11      4.10 o 
   2  10  16       17.92       16.74      2.88 o 
   3  10  16       10.38       11.59      3.97 o 
   4  10  16        0.89       -2.49      5.01 o 
   0  11  16        2.74        1.80      3.76 o 
   1  11  16       24.82       18.69      3.87 o 
   2  11  16       28.58       30.00      3.85 o 
   3  11  16        3.02       11.46      5.99 o 
   4  11  16       28.54       16.46      8.81 o 
   0  12  16       14.00       24.62      5.31 o 
   1  12  16        3.66        0.06      6.64 o 
   2  12  16        3.16       -1.86      3.99 o 
   3  12  16        6.93        9.48      6.11 o 
   0  13  16       87.23      101.73     13.72 o 
   1  13  16        1.36       -0.50      4.15 o 
   2  13  16       11.01       12.00      4.71 o 
   0  14  16       69.46       84.42     13.51 o 
   1  14  16       29.68       33.35      6.67 o 
   1   0  17        4.18        3.70      1.61 o 
   2   0  17       41.56       55.61      2.18 o 
   3   0  17        4.89        6.33      1.65 o 
   4   0  17       20.91       28.21      2.54 o 
   5   0  17       13.88       17.28      4.17 o 
   6   0  17        8.53       11.93      6.67 o 
   0   1  17       67.31       69.64      2.14 o 
   1   1  17       27.38       24.27      1.36 o 
   2   1  17       85.26       86.78      1.71 o 
   3   1  17       11.47        6.74      1.18 o 
   4   1  17       16.28       17.10      1.56 o 
   5   1  17        7.34        4.34      4.71 o 
   6   1  17       80.53       87.43      6.61 o 
   0   2  17        7.04        6.05      1.54 o 
   1   2  17       37.82       35.10      1.34 o 
   2   2  17      164.34      151.36      2.18 o 
   3   2  17       67.29       94.46      2.06 o 
   4   2  17       32.78       37.64      2.83 o 
   5   2  17        6.85        2.13      3.19 o 
   6   2  17       23.45       31.74      6.40 o 
   0   3  17      344.13      351.47      4.64 o 
   1   3  17      220.56      226.06      2.68 o 
   2   3  17      284.89      274.96      2.88 o 
   3   3  17       52.76       43.48      1.71 o 
   4   3  17       25.14       29.88      3.03 o 
   5   3  17       12.92        7.05      3.68 o 
   0   4  17       16.96       20.17      2.03 o 
   1   4  17       18.51       21.73      1.40 o 
   2   4  17      274.27      269.85      3.26 o 
   3   4  17       94.65       82.67      2.25 o 
   4   4  17        1.38        1.08      2.73 o 
   5   4  17       15.03       12.43      5.15 o 
   0   5  17       14.20       13.73      2.17 o 
   1   5  17      222.44      202.53      3.03 o 
   2   5  17      436.80      413.40      4.40 o 
   3   5  17       33.00       31.55      1.96 o 
   4   5  17       19.97       22.81      4.13 o 
   5   5  17       33.93       38.11      6.13 o 
   0   6  17      237.71      228.79      5.80 o 
   1   6  17       37.36       34.72      1.78 o 
   2   6  17      130.25      132.77      2.73 o 
   3   6  17       24.18       28.85      2.04 o 
   4   6  17        0.75       -0.44      1.79 o 
   5   6  17        1.75        9.72      5.23 o 
   0   7  17      347.65      321.99      5.88 o 
   1   7  17       61.35       52.41      2.33 o 
   2   7  17      161.38      156.17      3.27 o 
   3   7  17      100.52       95.18      3.18 o 
   4   7  17        1.37       -0.11      2.64 o 
   5   7  17       21.45       26.92      6.06 o 
   0   8  17       71.71       70.14      4.75 o 
   1   8  17       29.46       29.15      2.54 o 
   2   8  17       14.13       11.68      1.96 o 
   3   8  17       31.63       31.54      3.19 o 
   4   8  17        5.58        0.07      4.25 o 
   5   8  17       18.98       18.02      7.01 o 
   0   9  17        0.11       -0.26      2.22 o 
   1   9  17       21.78       17.86      2.53 o 
   2   9  17       69.59       72.34      4.44 o 
   3   9  17       32.61       32.24      3.52 o 
   4   9  17        3.66        7.15      5.61 o 
   0  10  17       63.00       62.17      4.02 o 
   1  10  17       36.53       41.64      3.27 o 
   2  10  17        1.14       -1.35      2.53 o 
   3  10  17       45.96       45.69      6.28 o 
   4  10  17        4.37       -5.69      5.87 o 
   0  11  17       14.02        9.86      3.19 o 
   1  11  17       14.72       16.59      4.46 o 
   2  11  17       21.67       18.54      3.57 o 
   3  11  17       18.76       26.49      6.60 o 
   0  12  17        7.07       18.78      8.86 o 
   1  12  17       19.45       13.37      4.84 o 
   2  12  17       12.89       15.00      4.15 o 
   3  12  17        5.04        4.29      5.95 o 
   0  13  17        3.24       -2.95      7.81 o 
   1  13  17        1.50       -2.45      5.94 o 
   2  13  17        8.36        8.37      4.58 o 
   0  14  17       10.90        4.43      8.65 o 
   0   0  18      192.55      210.78      7.68 o 
   1   0  18      387.01      369.01      5.55 o 
   2   0  18      187.61      159.38      3.21 o 
   3   0  18       49.96       67.52      2.54 o 
   4   0  18       60.24       58.22      3.85 o 
   5   0  18        5.07       -3.69     10.76 o 
   0   1  18       40.20       43.57      2.84 o 
   1   1  18      365.59      344.52      3.63 o 
   2   1  18      156.12      137.33      2.19 o 
   3   1  18       20.06       19.26      1.37 o 
   4   1  18        0.09       -1.31      1.31 o 
   5   1  18        3.77        4.22      4.85 o 
   0   2  18        3.06        2.20      1.67 o 
   1   2  18      140.90      134.72      2.41 o 
   2   2  18       38.66       28.18      1.35 o 
   3   2  18       50.07       40.93      1.66 o 
   4   2  18       11.12        8.06      1.95 o 
   5   2  18        3.56        5.92      4.88 o 
   0   3  18       36.94       32.69      2.21 o 
   1   3  18       20.72       14.66      1.28 o 
   2   3  18      340.14      325.77      3.46 o 
   3   3  18      118.39      128.21      2.68 o 
   4   3  18        2.24        0.47      2.61 o 
   5   3  18        1.96        6.52      5.01 o 
   0   4  18       72.31       79.19      3.68 o 
   1   4  18       37.24       37.84      1.69 o 
   2   4  18      160.70      155.43      2.83 o 
   3   4  18      160.12      165.57      3.35 o 
   4   4  18        6.59        5.30      3.38 o 
   5   4  18        2.53        5.86      5.15 o 
   0   5  18       50.29       47.78      3.10 o 
   1   5  18      204.97      205.92      3.29 o 
   2   5  18       32.67       28.99      1.69 o 
   3   5  18       41.00       41.34      2.42 o 
   4   5  18       22.93       28.37      4.15 o 
   5   5  18        5.04        6.64      5.31 o 
   0   6  18        0.86       -2.66      2.66 o 
   1   6  18       41.89       40.94      1.94 o 
   2   6  18       73.31       70.64      2.33 o 
   3   6  18       36.55       42.09      2.57 o 
   4   6  18       27.21       40.00      4.55 o 
   5   6  18        0.80       -1.02      5.07 o 
   0   7  18       11.67       11.48      3.33 o 
   1   7  18       57.08       57.28      3.28 o 
   2   7  18       66.49       71.56      4.15 o 
   3   7  18       65.61       64.85      3.26 o 
   4   7  18       11.12       12.54      4.71 o 
   5   7  18       27.67       29.48      6.26 o 
   0   8  18        0.00       -3.32      3.59 o 
   1   8  18      268.32      261.10      7.44 o 
   2   8  18       68.40       66.08      3.88 o 
   3   8  18        7.53        9.66      2.55 o 
   4   8  18        9.18       10.25      5.41 o 
   0   9  18        1.05       -0.75      1.90 o 
   1   9  18       28.02       25.68      2.54 o 
   2   9  18      151.31      158.99      5.71 o 
   3   9  18        1.48        1.72      3.95 o 
   4   9  18        6.93       -0.02      6.01 o 
   0  10  18       98.04       98.74      6.25 o 
   1  10  18       50.31       47.83      3.53 o 
   2  10  18      163.78      177.16      6.84 o 
   3  10  18       58.99       55.02      8.03 o 
   0  11  18       87.07      105.32     10.13 o 
   1  11  18       28.43       31.37      5.17 o 
   2  11  18      174.84      184.48      9.71 o 
   3  11  18       16.32       25.22      6.87 o 
   0  12  18       19.89       20.26      8.86 o 
   1  12  18       16.66       16.40      6.18 o 
   2  12  18        3.90        4.90      4.26 o 
   0  13  18        4.34       26.59      9.92 o 
   1  13  18       11.50        8.59      6.33 o 
   1   0  19      638.66      595.70      7.69 o 
   2   0  19      146.70      138.75      3.15 o 
   3   0  19        5.18        4.15      1.87 o 
   4   0  19       12.06       15.60      3.53 o 
   5   0  19        5.98        7.73      7.38 o 
   0   1  19      294.35      282.68      5.74 o 
   1   1  19      353.35      344.44      4.38 o 
   2   1  19       37.16       34.40      1.44 o 
   3   1  19       24.61       26.60      1.64 o 
   4   1  19       33.91       37.59      3.23 o 
   5   1  19        0.84       -3.09      4.67 o 
   0   2  19      152.54      156.42      4.04 o 
   1   2  19      122.01      114.58      2.50 o 
   2   2  19       66.69       75.24      1.88 o 
   3   2  19       80.04       85.93      2.31 o 
   4   2  19       13.33       15.98      2.40 o 
   5   2  19       68.78       82.76      8.93 o 
   0   3  19      461.10      457.13      6.98 o 
   1   3  19       15.24       16.05      1.65 o 
   2   3  19       47.86       54.17      2.07 o 
   3   3  19       56.49       55.29      2.27 o 
   4   3  19       42.48       39.68      4.08 o 
   5   3  19       71.61       78.62     11.39 o 
   0   4  19      158.98      159.69      5.62 o 
   1   4  19      182.62      173.89      2.90 o 
   2   4  19        4.27        1.85      1.32 o 
   3   4  19       51.88       47.16      2.53 o 
   4   4  19       11.15       11.50      4.43 o 
   5   4  19       28.57       26.14      5.98 o 
   0   5  19      120.80      115.46      4.75 o 
   1   5  19       40.16       36.81      1.89 o 
   2   5  19       15.79       16.38      1.96 o 
   3   5  19        8.71        9.20      2.01 o 
   4   5  19       11.90        6.05      4.32 o 
   5   5  19       10.02       11.53      5.60 o 
   0   6  19       14.93       16.80      3.63 o 
   1   6  19       28.79       30.54      2.24 o 
   2   6  19       35.54       26.71      2.78 o 
   3   6  19        0.23       -0.83      1.90 o 
   4   6  19        5.27       12.82      5.85 o 
   5   6  19       15.75       20.59      8.57 o 
   0   7  19      341.74      332.49      9.27 o 
   1   7  19       19.32       19.17      1.97 o 
   2   7  19       69.07       74.36      4.32 o 
   3   7  19       17.33       18.53      2.88 o 
   4   7  19       11.40       16.19      5.62 o 
   0   8  19       34.24       35.37      5.12 o 
   1   8  19       15.55       10.83      1.96 o 
   2   8  19       83.51       82.70      4.64 o 
   3   8  19        1.19        5.06      3.54 o 
   4   8  19       37.32       44.89      7.58 o 
   0   9  19      109.87      122.89     14.24 o 
   1   9  19        7.10        3.87      2.43 o 
   2   9  19       42.14       46.50      4.04 o 
   3   9  19       16.76       16.98      6.09 o 
   4   9  19       51.02       59.34      8.04 o 
   0  10  19       83.52       97.23      7.33 o 
   1  10  19      321.91      344.33      8.15 o 
   2  10  19       42.99       32.36      5.12 o 
   3  10  19        4.81       12.94      5.52 o 
   0  11  19       29.38       28.49      9.08 o 
   1  11  19      120.10      143.79     14.71 o 
   2  11  19       30.12       32.65      5.70 o 
   3  11  19       31.78       45.38     14.77 o 
   0  12  19       21.76       31.45      9.92 o 
   1  12  19       11.60        8.26      6.22 o 
   2  12  19       54.56       46.83      7.17 o 
   0   0  20     1060.15     1012.85     23.58 o 
   1   0  20     1211.18     1104.12     17.86 o 
   2   0  20        0.00       -1.67      1.82 o 
   3   0  20       17.46       14.00      2.20 o 
   4   0  20       49.50       55.13      5.36 o 
   5   0  20       48.04       42.74     13.51 o 
   0   1  20      585.25      573.84     12.02 o 
   1   1  20       53.96       51.82      2.19 o 
   2   1  20       13.51       16.93      1.29 o 
   3   1  20       87.66       96.79      2.44 o 
   4   1  20        3.34       -1.77      2.14 o 
   5   1  20        8.93        3.50      8.16 o 
   0   2  20      120.42      119.99      5.07 o 
   1   2  20      152.24      144.16      3.13 o 
   2   2  20       19.07       20.96      1.48 o 
   3   2  20        8.38       10.82      1.54 o 
   4   2  20       29.84       30.92      3.65 o 
   5   2  20      151.84      152.64     20.95 o 
   0   3  20       38.25       45.30      3.41 o 
   1   3  20        6.29        6.80      1.63 o 
   2   3  20       78.12       77.93      2.41 o 
   3   3  20       28.96       34.28      2.35 o 
   4   3  20        0.95        0.13      3.96 o 
   5   3  20       64.32       68.54      8.90 o 
   0   4  20       10.08       10.07      2.85 o 
   1   4  20       67.15       68.32      2.89 o 
   2   4  20        5.39        3.30      1.65 o 
   3   4  20       17.88       13.74      2.08 o 
   4   4  20       28.43       37.30      5.93 o 
   5   4  20       12.47       11.08      5.55 o 
   0   5  20       73.92       75.13      4.82 o 
   1   5  20       29.96       34.35      2.14 o 
   2   5  20       24.61       21.45      2.10 o 
   3   5  20       16.96       14.70      2.37 o 
   4   5  20       25.83       24.43      5.54 o 
   0   6  20        5.21        3.03      3.14 o 
   1   6  20       42.16       39.37      2.47 o 
   2   6  20       39.11       38.33      2.87 o 
   3   6  20        2.10        0.88      2.29 o 
   4   6  20       18.07       18.20      5.74 o 
   0   7  20       29.08       25.84      4.66 o 
   1   7  20        9.82        8.52      2.07 o 
   2   7  20       30.98       28.67      3.16 o 
   3   7  20        4.57        0.14      2.80 o 
   4   7  20       18.49       28.43      7.17 o 
   0   8  20       88.08       84.78      6.56 o 
   1   8  20      191.67      209.36      6.56 o 
   2   8  20        2.44       -0.35      3.48 o 
   3   8  20        5.80       10.77      4.26 o 
   4   8  20       43.63       29.43      7.27 o 
   0   9  20      187.71      224.66     10.86 o 
   1   9  20      122.79      139.19      5.03 o 
   2   9  20       64.74       70.77      5.81 o 
   3   9  20        3.46        1.07      6.13 o 
   0  10  20       46.63       71.14     18.47 o 
   1  10  20       66.88       83.13      6.76 o 
   2  10  20       61.18       75.40      7.97 o 
   3  10  20        1.51        0.03      5.20 o 
   0  11  20      109.25      129.17     13.51 o 
   1  11  20      127.00      146.09      9.82 o 
   2  11  20       55.29       55.52      7.90 o 
   0  12  20      101.90      145.84     15.20 o 
   1  12  20      100.40      116.46      9.31 o 
   1   0  21      314.07      314.50      7.18 o 
   2   0  21       26.36       25.28      1.93 o 
   3   0  21      133.61      137.92      4.16 o 
   4   0  21        8.68        4.52      6.40 o 
   5   0  21       58.39       49.52     16.15 o 
   0   1  21      730.53      681.64     14.96 o 
   1   1  21       37.30       42.02      2.75 o 
   2   1  21      114.41      111.03      2.58 o 
   3   1  21       43.93       47.50      2.11 o 
   4   1  21       33.68       39.68      4.92 o 
   5   1  21        1.49       -3.01      8.32 o 
   0   2  21       31.34       33.84      4.27 o 
   1   2  21       65.10       66.70      2.76 o 
   2   2  21       55.92       60.84      2.24 o 
   3   2  21       50.58       51.91      2.37 o 
   4   2  21       32.22       34.53      4.19 o 
   5   2  21       23.09       21.98      5.96 o 
   0   3  21      160.93      158.81      7.00 o 
   1   3  21       15.71       14.32      2.15 o 
   2   3  21       13.83       13.59      1.70 o 
   3   3  21       31.58       39.42      2.75 o 
   4   3  21       49.57       54.44      6.52 o 
   0   4  21       31.14       33.76      3.51 o 
   1   4  21       19.31       20.38      3.09 o 
   2   4  21        1.40        1.94      1.63 o 
   3   4  21       33.87       41.90      4.38 o 
   4   4  21       29.61       36.25      6.10 o 
   0   5  21       19.02       14.90      3.34 o 
   1   5  21       37.72       41.42      3.63 o 
   2   5  21      145.41      144.88      3.91 o 
   3   5  21       38.24       40.01      3.55 o 
   4   5  21       47.21       58.86      8.01 o 
   0   6  21       21.54       18.09      4.10 o 
   1   6  21       39.96       40.31      5.56 o 
   2   6  21       62.72       65.85      3.67 o 
   3   6  21       20.90       16.29      4.20 o 
   4   6  21       19.88       20.73      6.79 o 
   0   7  21        3.42        4.54      3.85 o 
   1   7  21        5.67        8.63      3.21 o 
   2   7  21       34.77       42.37      3.91 o 
   3   7  21       58.35       68.93      7.09 o 
   4   7  21      111.09      134.51     11.41 o 
   0   8  21      144.21      134.28     17.02 o 
   1   8  21        6.15       -0.55      3.02 o 
   2   8  21       53.07       53.31      5.39 o 
   3   8  21       79.56       87.86      9.93 o 
   0   9  21       10.02       11.42      5.27 o 
   1   9  21        8.92        5.92      5.27 o 
   2   9  21       38.75       41.35      6.13 o 
   3   9  21        6.54       12.29      5.67 o 
   0  10  21        3.52        3.38      7.60 o 
   1  10  21      182.18      220.45     10.07 o 
   2  10  21      109.93      118.05     11.40 o 
   0  11  21      510.61      567.32     25.75 o 
   1  11  21       34.87       38.13      6.40 o 
   0   0  22       34.48       33.48      7.14 o 
   1   0  22      121.43      133.24      5.39 o 
   2   0  22       36.35       43.41      4.00 o 
   3   0  22       63.75       68.31      4.36 o 
   4   0  22        6.22        9.79      7.27 o 
   0   1  22       19.72       21.08      3.92 o 
   1   1  22      103.11      107.91      3.53 o 
   2   1  22      258.31      260.15      4.97 o 
   3   1  22       27.11       29.07      2.50 o 
   4   1  22       20.19       30.56      5.35 o 
   0   2  22       19.54       20.50      3.87 o 
   1   2  22      307.71      300.99      5.45 o 
   2   2  22      173.71      178.49      3.73 o 
   3   2  22       76.31       80.59      3.57 o 
   4   2  22        7.82        9.08      5.05 o 
   0   3  22        2.14        4.79      3.21 o 
   1   3  22      188.65      181.13      4.64 o 
   2   3  22       98.19       95.65      3.03 o 
   3   3  22       80.93       81.78      5.34 o 
   4   3  22       70.81       79.68      7.36 o 
   0   4  22        6.75        5.88      5.03 o 
   1   4  22        1.72        2.19      2.71 o 
   2   4  22       13.93       14.81      2.37 o 
   3   4  22       55.18       70.58      6.19 o 
   4   4  22       49.58       46.50      7.71 o 
   0   5  22        4.91        4.58      3.22 o 
   1   5  22       20.21       15.54      3.30 o 
   2   5  22       23.09       29.37      3.24 o 
   3   5  22      114.34      115.98      7.17 o 
   4   5  22       31.26       36.72      7.30 o 
   0   6  22       34.08       31.19      5.00 o 
   1   6  22       50.17       53.00      4.43 o 
   2   6  22        0.54       -0.52      2.69 o 
   3   6  22       79.47       81.94      7.07 o 
   0   7  22        4.96       -4.01      4.01 o 
   1   7  22       14.90       15.90      4.47 o 
   2   7  22       12.86        5.99      3.82 o 
   3   7  22        3.82        6.08      5.43 o 
   0   8  22       48.21       52.72      6.45 o 
   1   8  22        6.25       -2.51      3.78 o 
   2   8  22      132.16      124.11     10.54 o 
   3   8  22       94.28      108.57      8.99 o 
   0   9  22       86.19       74.29     10.13 o 
   1   9  22       14.06        0.84      7.81 o 
   2   9  22       22.89       20.85      5.57 o 
   0  10  22       39.17       36.93      8.86 o 
   1  10  22       56.83       65.43     12.24 o 
   1   0  23        9.28        7.64      3.07 o 
   2   0  23       12.63        6.18      3.45 o 
   3   0  23      112.74      121.64      6.50 o 
   4   0  23       18.06       19.42     10.76 o 
   0   1  23       62.09       53.32      5.92 o 
   1   1  23        5.85        7.81      2.89 o 
   2   1  23      171.16      162.38      4.97 o 
   3   1  23       66.05       69.90      5.09 o 
   4   1  23        0.58       -4.16      5.44 o 
   0   2  23       97.38      109.62     13.01 o 
   1   2  23       36.46       36.51      3.46 o 
   2   2  23      194.82      206.96      5.44 o 
   3   2  23       32.00       32.74      4.88 o 
   4   2  23       36.21       46.19      8.87 o 
   0   3  23        2.06        3.37      6.54 o 
   1   3  23       30.44       28.94      3.55 o 
   2   3  23       63.85       70.68      4.06 o 
   3   3  23       23.65       30.08      5.00 o 
   4   3  23       11.53        5.61      6.26 o 
   0   4  23       16.42       13.51      7.23 o 
   1   4  23       29.92       33.51      4.03 o 
   2   4  23       57.97       62.69      4.30 o 
   3   4  23      122.04      135.77     11.24 o 
   4   4  23        9.12       -0.03      5.94 o 
   0   5  23        3.61        0.34      6.18 o 
   1   5  23       37.70       45.93      4.52 o 
   2   5  23       62.25       69.14      5.11 o 
   3   5  23       21.48       22.65      5.88 o 
   0   6  23        7.35       10.64      6.94 o 
   1   6  23        2.30        4.10      3.34 o 
   2   6  23      137.38      142.86      7.05 o 
   3   6  23       37.16       40.26      8.23 o 
   0   7  23        3.20       -8.19     10.45 o 
   1   7  23       17.82       13.76      8.44 o 
   2   7  23       44.72       48.15      8.15 o 
   3   7  23      144.39      132.81     11.15 o 
   0   8  23       32.37       38.62      7.60 o 
   1   8  23        5.34       -1.48      7.81 o 
   2   8  23       35.46       42.21     10.76 o 
   0   9  23        3.54        4.85      6.75 o 
   1   9  23       23.41       29.97      9.92 o 
   0  10  23       53.20       71.13     10.13 o 
   0   0  24       72.68       65.22     13.93 o 
   1   0  24        0.10       -2.85      5.79 o 
   2   0  24        9.47       17.21      5.39 o 
   3   0  24       56.75       60.46     12.77 o 
   0   1  24        0.47       10.97      6.67 o 
   1   1  24       77.99       69.65      5.15 o 
   2   1  24       96.66       95.26      5.55 o 
   3   1  24      112.67      111.71      7.47 o 
   0   2  24        4.01        4.56      6.26 o 
   1   2  24       25.10       20.15      3.84 o 
   2   2  24       66.37       71.80      4.62 o 
   3   2  24       98.08       87.35      7.73 o 
   0   3  24       17.32       16.01      7.24 o 
   1   3  24       76.05       71.19      4.89 o 
   2   3  24        2.89        1.04      2.79 o 
   3   3  24       91.67       96.30      8.12 o 
   0   4  24        0.00       -0.91      5.81 o 
   1   4  24        4.51       -0.20      3.09 o 
   2   4  24       56.73       59.14      5.24 o 
   3   4  24      159.71      194.17     16.46 o 
   0   5  24        6.67       20.05      7.83 o 
   1   5  24       10.94       13.49      4.66 o 
   2   5  24        7.46        4.51      4.50 o 
   3   5  24       12.43       22.07      7.38 o 
   1   6  24       10.73       21.19      7.07 o 
   2   6  24       76.57       76.28      6.50 o 
   1   7  24        3.69       -4.22      7.18 o 
   2   7  24       29.74       32.08     10.76 o 
   1   8  24       24.74       26.80      9.08 o 
   0   9  24        1.48       -5.49      5.70 o 
   1   0  25        0.23        1.96      4.59 o 
   2   0  25        0.41        9.98      5.62 o 
   3   0  25        0.03        5.71      6.46 o 
   0   1  25       51.15       41.26      9.18 o 
   1   1  25       63.36       68.26      6.08 o 
   2   1  25        4.87        3.91      4.17 o 
   3   1  25       24.08       29.02      6.24 o 
   0   2  25        7.38        9.43      6.79 o 
   1   2  25        2.64        8.34      4.42 o 
   2   2  25       12.16        9.25      7.12 o 
   3   2  25       13.45        1.85     11.08 o 
   0   3  25        1.66        0.00      9.29 o 
   1   3  25       17.81       21.49      4.79 o 
   2   3  25       10.17       14.87      4.91 o 
   3   3  25        4.43       -6.02      8.65 o 
   1   4  25       31.49       36.30      7.39 o 
   2   4  25        3.05        1.17      4.33 o 
   3   4  25        6.13       12.73      6.79 o 
   1   5  25        3.76       16.04      7.18 o 
   2   5  25       22.03       10.13      9.08 o 
   1   6  25       15.17        9.71      7.39 o 
   2   6  25       16.80        9.71      9.29 o 
   1   7  25       69.81       62.68     10.13 o 
   2   0  26        9.65        7.60      6.96 o 
   2   1  26        7.66       -2.05      6.02 o 
   2   2  26       19.74       20.78      5.56 o 
   2   3  26       40.98       52.97     10.13 o 
   2   4  26       11.70        0.00      7.81 o 
   1   6  26       11.18       10.13      7.18 o 
   2   0  27      156.77      165.89     12.45 o 
   2   1  27       88.51       93.50     10.55 o 
                                                 
